# Supplementary material for: A general Richards family growth curve fit in European livestock for use in physiologically-based toxicokinetic modelling
Source: BMC Vet Res. 2025 Dec 4;22:16. doi: 10.1186/s12917-025-04982-8 (PMC12794480; doi:10.1186/s12917-025-04982-8)
Supplement: Supplementary file 2 — Supplementary Material 2 [file 12917_2025_4982_MOESM2_ESM.xlsx]

## Sheet: beef_cattle
Author	Title	DOI_or_Website	Species	Breed	Sex	Time_days	Mean_BW_kg
Mota	Genetic evaluation using multi-trait and random regression models in Simmental beef cattle	10.4238/2013.July.24.2	beef cattle	Simmental	Mixed	100	129.73
Mota	Genetic evaluation using multi-trait and random regression models in Simmental beef cattle	10.4238/2013.July.24.2	beef cattle	Simmental	Mixed	225	220.2
Mota	Genetic evaluation using multi-trait and random regression models in Simmental beef cattle	10.4238/2013.July.24.2	beef cattle	Simmental	Mixed	360	331.93
Mota	Genetic evaluation using multi-trait and random regression models in Simmental beef cattle	10.4238/2013.July.24.2	beef cattle	Simmental	Mixed	460	385.17
Mota	Genetic evaluation using multi-trait and random regression models in Simmental beef cattle	10.4238/2013.July.24.2	beef cattle	Simmental	Mixed	560	438.03
Mota	Genetic evaluation using multi-trait and random regression models in Simmental beef cattle	10.4238/2013.July.24.2	beef cattle	Simmental	Mixed	710	530.44
Mazzini	Growth curve analysis for Hereford cattle males	https://doi.org/10.1590/S1413-70542003000500019	beef cattle	Hereford	Male	0	35
Mazzini	Growth curve analysis for Hereford cattle males	https://doi.org/10.1590/S1413-70542003000500019	beef cattle	Hereford	Male	168	189.97
Mazzini	Growth curve analysis for Hereford cattle males	https://doi.org/10.1590/S1413-70542003000500019	beef cattle	Hereford	Male	214	213.16
Mazzini	Growth curve analysis for Hereford cattle males	https://doi.org/10.1590/S1413-70542003000500019	beef cattle	Hereford	Male	243	243.64
Mazzini	Growth curve analysis for Hereford cattle males	https://doi.org/10.1590/S1413-70542003000500019	beef cattle	Hereford	Male	275	281.12
Mazzini	Growth curve analysis for Hereford cattle males	https://doi.org/10.1590/S1413-70542003000500019	beef cattle	Hereford	Male	311	324.39
Mazzini	Growth curve analysis for Hereford cattle males	https://doi.org/10.1590/S1413-70542003000500019	beef cattle	Hereford	Male	344	363.9
Mazzini	Growth curve analysis for Hereford cattle males	https://doi.org/10.1590/S1413-70542003000500019	beef cattle	Hereford	Male	377	404.22
Mazzini	Growth curve analysis for Hereford cattle males	https://doi.org/10.1590/S1413-70542003000500019	beef cattle	Hereford	Male	414	443.92
Mazzini	Growth curve analysis for Hereford cattle males	https://doi.org/10.1590/S1413-70542003000500019	beef cattle	Hereford	Male	472	489.51
Mazzini	Growth curve analysis for Hereford cattle males	https://doi.org/10.1590/S1413-70542003000500019	beef cattle	Hereford	Male	508	518.54
Mazzini	Growth curve analysis for Hereford cattle males	https://doi.org/10.1590/S1413-70542003000500019	beef cattle	Hereford	Male	542	541.34
Mazzini	Growth curve analysis for Hereford cattle males	https://doi.org/10.1590/S1413-70542003000500019	beef cattle	Hereford	Male	594	559.21
Mazzini	Growth curve analysis for Hereford cattle males	https://doi.org/10.1590/S1413-70542003000500019	beef cattle	Hereford	Male	624	583.81
Mazzini	Growth curve analysis for Hereford cattle males	https://doi.org/10.1590/S1413-70542003000500019	beef cattle	Hereford	Male	660	611.76
Mazzini	Growth curve analysis for Hereford cattle males	https://doi.org/10.1590/S1413-70542003000500019	beef cattle	Hereford	Male	692	639.24
Mazzini	Growth curve analysis for Hereford cattle males	https://doi.org/10.1590/S1413-70542003000500019	beef cattle	Hereford	Male	710	674.59
Mazzini	Growth curve analysis for Hereford cattle males	https://doi.org/10.1590/S1413-70542003000500019	beef cattle	Hereford	Male	720	693.12
Mazzini	Growth curve analysis for Hereford cattle males	https://doi.org/10.1590/S1413-70542003000500019	beef cattle	Hereford	Male	742	718.15
Mazzini	Growth curve analysis for Hereford cattle males	https://doi.org/10.1590/S1413-70542003000500019	beef cattle	Hereford	Male	795	727.12
Mota	Random regression models in the evaluation of the growth curve of Simbrasil beef cattle	http://dx.doi.org/10.4238/2013.February.27.2	beef cattle	Simbrasil	Mixed	0	38.599
Mota	Random regression models in the evaluation of the growth curve of Simbrasil beef cattle	http://dx.doi.org/10.4238/2013.February.27.2	beef cattle	Simbrasil	Mixed	100	127.772
Mota	Random regression models in the evaluation of the growth curve of Simbrasil beef cattle	http://dx.doi.org/10.4238/2013.February.27.2	beef cattle	Simbrasil	Mixed	205	221.444
Mota	Random regression models in the evaluation of the growth curve of Simbrasil beef cattle	http://dx.doi.org/10.4238/2013.February.27.2	beef cattle	Simbrasil	Mixed	365	310.868
Mota	Random regression models in the evaluation of the growth curve of Simbrasil beef cattle	http://dx.doi.org/10.4238/2013.February.27.2	beef cattle	Simbrasil	Mixed	450	352.531
Mota	Random regression models in the evaluation of the growth curve of Simbrasil beef cattle	http://dx.doi.org/10.4238/2013.February.27.2	beef cattle	Simbrasil	Mixed	540	423.048
Mota	Random regression models in the evaluation of the growth curve of Simbrasil beef cattle	http://dx.doi.org/10.4238/2013.February.27.2	beef cattle	Simbrasil	Mixed	730	526.36
Meyer	Random regression analyses using B-splines to model growth of Australian Angus cattle	10.1186/1297-9686-37-6-473	beef cattle	Australian Angus	Mixed	0	37.0345
Meyer	Random regression analyses using B-splines to model growth of Australian Angus cattle	10.1186/1297-9686-37-6-473	beef cattle	Australian Angus	Mixed	10	49.7471
Meyer	Random regression analyses using B-splines to model growth of Australian Angus cattle	10.1186/1297-9686-37-6-473	beef cattle	Australian Angus	Mixed	20	57.3694
Meyer	Random regression analyses using B-splines to model growth of Australian Angus cattle	10.1186/1297-9686-37-6-473	beef cattle	Australian Angus	Mixed	30	64.9969
Meyer	Random regression analyses using B-splines to model growth of Australian Angus cattle	10.1186/1297-9686-37-6-473	beef cattle	Australian Angus	Mixed	40	100.655
Meyer	Random regression analyses using B-splines to model growth of Australian Angus cattle	10.1186/1297-9686-37-6-473	beef cattle	Australian Angus	Mixed	50	95.5412
Meyer	Random regression analyses using B-splines to model growth of Australian Angus cattle	10.1186/1297-9686-37-6-473	beef cattle	Australian Angus	Mixed	60	98.0679
Meyer	Random regression analyses using B-splines to model growth of Australian Angus cattle	10.1186/1297-9686-37-6-473	beef cattle	Australian Angus	Mixed	70	115.894
Meyer	Random regression analyses using B-splines to model growth of Australian Angus cattle	10.1186/1297-9686-37-6-473	beef cattle	Australian Angus	Mixed	80	120.969
Meyer	Random regression analyses using B-splines to model growth of Australian Angus cattle	10.1186/1297-9686-37-6-473	beef cattle	Australian Angus	Mixed	90	133.695
Meyer	Random regression analyses using B-splines to model growth of Australian Angus cattle	10.1186/1297-9686-37-6-473	beef cattle	Australian Angus	Mixed	100	138.769
Meyer	Random regression analyses using B-splines to model growth of Australian Angus cattle	10.1186/1297-9686-37-6-473	beef cattle	Australian Angus	Mixed	110	151.495
Meyer	Random regression analyses using B-splines to model growth of Australian Angus cattle	10.1186/1297-9686-37-6-473	beef cattle	Australian Angus	Mixed	120	166.766
Meyer	Random regression analyses using B-splines to model growth of Australian Angus cattle	10.1186/1297-9686-37-6-473	beef cattle	Australian Angus	Mixed	130	176.936
Meyer	Random regression analyses using B-splines to model growth of Australian Angus cattle	10.1186/1297-9686-37-6-473	beef cattle	Australian Angus	Mixed	140	192.212
Meyer	Random regression analyses using B-splines to model growth of Australian Angus cattle	10.1186/1297-9686-37-6-473	beef cattle	Australian Angus	Mixed	150	199.842
Meyer	Random regression analyses using B-splines to model growth of Australian Angus cattle	10.1186/1297-9686-37-6-473	beef cattle	Australian Angus	Mixed	160	210.015
Meyer	Random regression analyses using B-splines to model growth of Australian Angus cattle	10.1186/1297-9686-37-6-473	beef cattle	Australian Angus	Mixed	170	222.738
Meyer	Random regression analyses using B-splines to model growth of Australian Angus cattle	10.1186/1297-9686-37-6-473	beef cattle	Australian Angus	Mixed	180	227.815
Meyer	Random regression analyses using B-splines to model growth of Australian Angus cattle	10.1186/1297-9686-37-6-473	beef cattle	Australian Angus	Mixed	190	237.993
Meyer	Random regression analyses using B-splines to model growth of Australian Angus cattle	10.1186/1297-9686-37-6-473	beef cattle	Australian Angus	Mixed	200	243.073
Meyer	Random regression analyses using B-splines to model growth of Australian Angus cattle	10.1186/1297-9686-37-6-473	beef cattle	Australian Angus	Mixed	210	250.697
Meyer	Random regression analyses using B-splines to model growth of Australian Angus cattle	10.1186/1297-9686-37-6-473	beef cattle	Australian Angus	Mixed	220	263.421
Meyer	Random regression analyses using B-splines to model growth of Australian Angus cattle	10.1186/1297-9686-37-6-473	beef cattle	Australian Angus	Mixed	230	268.508
Meyer	Random regression analyses using B-splines to model growth of Australian Angus cattle	10.1186/1297-9686-37-6-473	beef cattle	Australian Angus	Mixed	240	273.583
Meyer	Random regression analyses using B-splines to model growth of Australian Angus cattle	10.1186/1297-9686-37-6-473	beef cattle	Australian Angus	Mixed	250	276.12
Meyer	Random regression analyses using B-splines to model growth of Australian Angus cattle	10.1186/1297-9686-37-6-473	beef cattle	Australian Angus	Mixed	260	281.2
Meyer	Random regression analyses using B-splines to model growth of Australian Angus cattle	10.1186/1297-9686-37-6-473	beef cattle	Australian Angus	Mixed	270	299.013
Meyer	Random regression analyses using B-splines to model growth of Australian Angus cattle	10.1186/1297-9686-37-6-473	beef cattle	Australian Angus	Mixed	280	298.997
Meyer	Random regression analyses using B-splines to model growth of Australian Angus cattle	10.1186/1297-9686-37-6-473	beef cattle	Australian Angus	Mixed	290	306.622
Meyer	Random regression analyses using B-splines to model growth of Australian Angus cattle	10.1186/1297-9686-37-6-473	beef cattle	Australian Angus	Mixed	300	309.154
Meyer	Random regression analyses using B-splines to model growth of Australian Angus cattle	10.1186/1297-9686-37-6-473	beef cattle	Australian Angus	Mixed	310	314.237
Meyer	Random regression analyses using B-splines to model growth of Australian Angus cattle	10.1186/1297-9686-37-6-473	beef cattle	Australian Angus	Mixed	320	306.572
Meyer	Random regression analyses using B-splines to model growth of Australian Angus cattle	10.1186/1297-9686-37-6-473	beef cattle	Australian Angus	Mixed	330	304.017
Meyer	Random regression analyses using B-splines to model growth of Australian Angus cattle	10.1186/1297-9686-37-6-473	beef cattle	Australian Angus	Mixed	340	304.004
Meyer	Random regression analyses using B-splines to model growth of Australian Angus cattle	10.1186/1297-9686-37-6-473	beef cattle	Australian Angus	Mixed	350	309.078
Meyer	Random regression analyses using B-splines to model growth of Australian Angus cattle	10.1186/1297-9686-37-6-473	beef cattle	Australian Angus	Mixed	360	329.439
Meyer	Random regression analyses using B-splines to model growth of Australian Angus cattle	10.1186/1297-9686-37-6-473	beef cattle	Australian Angus	Mixed	370	329.423
Meyer	Random regression analyses using B-splines to model growth of Australian Angus cattle	10.1186/1297-9686-37-6-473	beef cattle	Australian Angus	Mixed	380	334.503
Meyer	Random regression analyses using B-splines to model growth of Australian Angus cattle	10.1186/1297-9686-37-6-473	beef cattle	Australian Angus	Mixed	390	339.586
Meyer	Random regression analyses using B-splines to model growth of Australian Angus cattle	10.1186/1297-9686-37-6-473	beef cattle	Australian Angus	Mixed	400	349.753
Meyer	Random regression analyses using B-splines to model growth of Australian Angus cattle	10.1186/1297-9686-37-6-473	beef cattle	Australian Angus	Mixed	410	357.386
Meyer	Random regression analyses using B-splines to model growth of Australian Angus cattle	10.1186/1297-9686-37-6-473	beef cattle	Australian Angus	Mixed	420	367.561
Meyer	Random regression analyses using B-splines to model growth of Australian Angus cattle	10.1186/1297-9686-37-6-473	beef cattle	Australian Angus	Mixed	430	375.183
Meyer	Random regression analyses using B-splines to model growth of Australian Angus cattle	10.1186/1297-9686-37-6-473	beef cattle	Australian Angus	Mixed	440	385.359
Meyer	Random regression analyses using B-splines to model growth of Australian Angus cattle	10.1186/1297-9686-37-6-473	beef cattle	Australian Angus	Mixed	450	390.441
Meyer	Random regression analyses using B-splines to model growth of Australian Angus cattle	10.1186/1297-9686-37-6-473	beef cattle	Australian Angus	Mixed	460	395.523
Meyer	Random regression analyses using B-splines to model growth of Australian Angus cattle	10.1186/1297-9686-37-6-473	beef cattle	Australian Angus	Mixed	470	405.699
Meyer	Random regression analyses using B-splines to model growth of Australian Angus cattle	10.1186/1297-9686-37-6-473	beef cattle	Australian Angus	Mixed	480	408.228
Meyer	Random regression analyses using B-splines to model growth of Australian Angus cattle	10.1186/1297-9686-37-6-473	beef cattle	Australian Angus	Mixed	490	423.499
Meyer	Random regression analyses using B-splines to model growth of Australian Angus cattle	10.1186/1297-9686-37-6-473	beef cattle	Australian Angus	Mixed	500	441.325
Meyer	Random regression analyses using B-splines to model growth of Australian Angus cattle	10.1186/1297-9686-37-6-473	beef cattle	Australian Angus	Mixed	510	441.31
Meyer	Random regression analyses using B-splines to model growth of Australian Angus cattle	10.1186/1297-9686-37-6-473	beef cattle	Australian Angus	Mixed	520	443.844
Meyer	Random regression analyses using B-splines to model growth of Australian Angus cattle	10.1186/1297-9686-37-6-473	beef cattle	Australian Angus	Mixed	530	451.474
Meyer	Random regression analyses using B-splines to model growth of Australian Angus cattle	10.1186/1297-9686-37-6-473	beef cattle	Australian Angus	Mixed	540	461.65
Meyer	Random regression analyses using B-splines to model growth of Australian Angus cattle	10.1186/1297-9686-37-6-473	beef cattle	Australian Angus	Mixed	550	474.373
Meyer	Random regression analyses using B-splines to model growth of Australian Angus cattle	10.1186/1297-9686-37-6-473	beef cattle	Australian Angus	Mixed	560	474.349
Meyer	Random regression analyses using B-splines to model growth of Australian Angus cattle	10.1186/1297-9686-37-6-473	beef cattle	Australian Angus	Mixed	570	474.336
Meyer	Random regression analyses using B-splines to model growth of Australian Angus cattle	10.1186/1297-9686-37-6-473	beef cattle	Australian Angus	Mixed	580	489.604
Meyer	Random regression analyses using B-splines to model growth of Australian Angus cattle	10.1186/1297-9686-37-6-473	beef cattle	Australian Angus	Mixed	590	494.681
Meyer	Random regression analyses using B-splines to model growth of Australian Angus cattle	10.1186/1297-9686-37-6-473	beef cattle	Australian Angus	Mixed	610	502.296
Meyer	Random regression analyses using B-splines to model growth of Australian Angus cattle	10.1186/1297-9686-37-6-473	beef cattle	Australian Angus	Mixed	620	509.921
Meyer	Random regression analyses using B-splines to model growth of Australian Angus cattle	10.1186/1297-9686-37-6-473	beef cattle	Australian Angus	Mixed	630	515.006
Meyer	Random regression analyses using B-splines to model growth of Australian Angus cattle	10.1186/1297-9686-37-6-473	beef cattle	Australian Angus	Mixed	640	517.543
Meyer	Random regression analyses using B-splines to model growth of Australian Angus cattle	10.1186/1297-9686-37-6-473	beef cattle	Australian Angus	Mixed	650	530.266
Meyer	Random regression analyses using B-splines to model growth of Australian Angus cattle	10.1186/1297-9686-37-6-473	beef cattle	Australian Angus	Mixed	660	553.178
Meyer	Random regression analyses using B-splines to model growth of Australian Angus cattle	10.1186/1297-9686-37-6-473	beef cattle	Australian Angus	Mixed	710	563.285
Meyer	Random regression analyses using B-splines to model growth of Australian Angus cattle	10.1186/1297-9686-37-6-473	beef cattle	Australian Angus	Mixed	720	560.726
Meyer	Random regression analyses using B-splines to model growth of Australian Angus cattle	10.1186/1297-9686-37-6-473	beef cattle	Australian Angus	Mixed	730	565.793
Meyer	Random regression analyses using B-splines to model growth of Australian Angus cattle	10.1186/1297-9686-37-6-473	beef cattle	Australian Angus	Mixed	740	609.092
Meyer	Random regression analyses using B-splines to model growth of Australian Angus cattle	10.1186/1297-9686-37-6-473	beef cattle	Australian Angus	Mixed	750	591.239
Meyer	Random regression analyses using B-splines to model growth of Australian Angus cattle	10.1186/1297-9686-37-6-473	beef cattle	Australian Angus	Mixed	760	591.213
Meyer	Random regression analyses using B-splines to model growth of Australian Angus cattle	10.1186/1297-9686-37-6-473	beef cattle	Australian Angus	Mixed	790	593.703
Meyer	Random regression analyses using B-splines to model growth of Australian Angus cattle	10.1186/1297-9686-37-6-473	beef cattle	Australian Angus	Mixed	800	601.33
Akbaş	Growth curve analysis for body weight and dry matter intake in Friesian, Limousin x Friesian and Piemontese x Friesian cattle	10.5194/aab-49-329-2006	beef cattle	Friesian	Male	0	39.2873
Akbaş	Growth curve analysis for body weight and dry matter intake in Friesian, Limousin x Friesian and Piemontese x Friesian cattle	10.5194/aab-49-329-2006	beef cattle	Friesian	Male	30.4	57.2507
Akbaş	Growth curve analysis for body weight and dry matter intake in Friesian, Limousin x Friesian and Piemontese x Friesian cattle	10.5194/aab-49-329-2006	beef cattle	Friesian	Male	60.8	68.0714
Akbaş	Growth curve analysis for body weight and dry matter intake in Friesian, Limousin x Friesian and Piemontese x Friesian cattle	10.5194/aab-49-329-2006	beef cattle	Friesian	Male	91.2	100.325
Akbaş	Growth curve analysis for body weight and dry matter intake in Friesian, Limousin x Friesian and Piemontese x Friesian cattle	10.5194/aab-49-329-2006	beef cattle	Friesian	Male	121.6	132.59
Akbaş	Growth curve analysis for body weight and dry matter intake in Friesian, Limousin x Friesian and Piemontese x Friesian cattle	10.5194/aab-49-329-2006	beef cattle	Friesian	Male	152	164.823
Akbaş	Growth curve analysis for body weight and dry matter intake in Friesian, Limousin x Friesian and Piemontese x Friesian cattle	10.5194/aab-49-329-2006	beef cattle	Friesian	Male	182.4	193.511
Akbaş	Growth curve analysis for body weight and dry matter intake in Friesian, Limousin x Friesian and Piemontese x Friesian cattle	10.5194/aab-49-329-2006	beef cattle	Friesian	Male	212.8	207.903
Akbaş	Growth curve analysis for body weight and dry matter intake in Friesian, Limousin x Friesian and Piemontese x Friesian cattle	10.5194/aab-49-329-2006	beef cattle	Friesian	Male	243.2	229.443
Akbaş	Growth curve analysis for body weight and dry matter intake in Friesian, Limousin x Friesian and Piemontese x Friesian cattle	10.5194/aab-49-329-2006	beef cattle	Friesian	Male	273.6	283.115
Akbaş	Growth curve analysis for body weight and dry matter intake in Friesian, Limousin x Friesian and Piemontese x Friesian cattle	10.5194/aab-49-329-2006	beef cattle	Friesian	Male	304	329.654
Akbaş	Growth curve analysis for body weight and dry matter intake in Friesian, Limousin x Friesian and Piemontese x Friesian cattle	10.5194/aab-49-329-2006	beef cattle	Friesian	Male	334.4	369.051
Akbaş	Growth curve analysis for body weight and dry matter intake in Friesian, Limousin x Friesian and Piemontese x Friesian cattle	10.5194/aab-49-329-2006	beef cattle	Friesian	Male	364.8	390.581
Akbaş	Growth curve analysis for body weight and dry matter intake in Friesian, Limousin x Friesian and Piemontese x Friesian cattle	10.5194/aab-49-329-2006	beef cattle	Friesian	Male	395.2	401.402
Akbaş	Growth curve analysis for body weight and dry matter intake in Friesian, Limousin x Friesian and Piemontese x Friesian cattle	10.5194/aab-49-329-2006	beef cattle	Friesian	Male	425.6	430.094
Akbaş	Growth curve analysis for body weight and dry matter intake in Friesian, Limousin x Friesian and Piemontese x Friesian cattle	10.5194/aab-49-329-2006	beef cattle	Friesian	Male	456	433.772
Akbaş	Growth curve analysis for body weight and dry matter intake in Friesian, Limousin x Friesian and Piemontese x Friesian cattle	10.5194/aab-49-329-2006	beef cattle	Friesian	Male	486.4	491.006
Akbaş	Growth curve analysis for body weight and dry matter intake in Friesian, Limousin x Friesian and Piemontese x Friesian cattle	10.5194/aab-49-329-2006	beef cattle	Friesian	Male	516.8	519.698
Akbaş	Growth curve analysis for body weight and dry matter intake in Friesian, Limousin x Friesian and Piemontese x Friesian cattle	10.5194/aab-49-329-2006	beef cattle	Limousin Friesian	Male	0	38.7417
Akbaş	Growth curve analysis for body weight and dry matter intake in Friesian, Limousin x Friesian and Piemontese x Friesian cattle	10.5194/aab-49-329-2006	beef cattle	Limousin Friesian	Male	30.4	48.1545
Akbaş	Growth curve analysis for body weight and dry matter intake in Friesian, Limousin x Friesian and Piemontese x Friesian cattle	10.5194/aab-49-329-2006	beef cattle	Limousin Friesian	Male	60.8	62.2208
Akbaş	Growth curve analysis for body weight and dry matter intake in Friesian, Limousin x Friesian and Piemontese x Friesian cattle	10.5194/aab-49-329-2006	beef cattle	Limousin Friesian	Male	91.2	90.1678
Akbaş	Growth curve analysis for body weight and dry matter intake in Friesian, Limousin x Friesian and Piemontese x Friesian cattle	10.5194/aab-49-329-2006	beef cattle	Limousin Friesian	Male	121.6	122.759
Akbaş	Growth curve analysis for body weight and dry matter intake in Friesian, Limousin x Friesian and Piemontese x Friesian cattle	10.5194/aab-49-329-2006	beef cattle	Limousin Friesian	Male	152	150.715
Akbaş	Growth curve analysis for body weight and dry matter intake in Friesian, Limousin x Friesian and Piemontese x Friesian cattle	10.5194/aab-49-329-2006	beef cattle	Limousin Friesian	Male	182.4	178.698
Akbaş	Growth curve analysis for body weight and dry matter intake in Friesian, Limousin x Friesian and Piemontese x Friesian cattle	10.5194/aab-49-329-2006	beef cattle	Limousin Friesian	Male	212.8	188.075
Akbaş	Growth curve analysis for body weight and dry matter intake in Friesian, Limousin x Friesian and Piemontese x Friesian cattle	10.5194/aab-49-329-2006	beef cattle	Limousin Friesian	Male	243.2	225.302
Akbaş	Growth curve analysis for body weight and dry matter intake in Friesian, Limousin x Friesian and Piemontese x Friesian cattle	10.5194/aab-49-329-2006	beef cattle	Limousin Friesian	Male	273.6	271.81
Akbaş	Growth curve analysis for body weight and dry matter intake in Friesian, Limousin x Friesian and Piemontese x Friesian cattle	10.5194/aab-49-329-2006	beef cattle	Limousin Friesian	Male	304	299.766
Akbaş	Growth curve analysis for body weight and dry matter intake in Friesian, Limousin x Friesian and Piemontese x Friesian cattle	10.5194/aab-49-329-2006	beef cattle	Limousin Friesian	Male	334.4	346.265
Akbaş	Growth curve analysis for body weight and dry matter intake in Friesian, Limousin x Friesian and Piemontese x Friesian cattle	10.5194/aab-49-329-2006	beef cattle	Limousin Friesian	Male	364.8	383.492
Akbaş	Growth curve analysis for body weight and dry matter intake in Friesian, Limousin x Friesian and Piemontese x Friesian cattle	10.5194/aab-49-329-2006	beef cattle	Limousin Friesian	Male	395.2	411.448
Akbaş	Growth curve analysis for body weight and dry matter intake in Friesian, Limousin x Friesian and Piemontese x Friesian cattle	10.5194/aab-49-329-2006	beef cattle	Limousin Friesian	Male	425.6	434.768
Akbaş	Growth curve analysis for body weight and dry matter intake in Friesian, Limousin x Friesian and Piemontese x Friesian cattle	10.5194/aab-49-329-2006	beef cattle	Limousin Friesian	Male	456	453.453
Akbaş	Growth curve analysis for body weight and dry matter intake in Friesian, Limousin x Friesian and Piemontese x Friesian cattle	10.5194/aab-49-329-2006	beef cattle	Limousin Friesian	Male	486.4	486.071
Akbaş	Growth curve analysis for body weight and dry matter intake in Friesian, Limousin x Friesian and Piemontese x Friesian cattle	10.5194/aab-49-329-2006	beef cattle	Limousin Friesian	Male	516.8	500.093
Akbaş	Growth curve analysis for body weight and dry matter intake in Friesian, Limousin x Friesian and Piemontese x Friesian cattle	10.5194/aab-49-329-2006	beef cattle	Piemont Friesian	Male	0	53.1962
Akbaş	Growth curve analysis for body weight and dry matter intake in Friesian, Limousin x Friesian and Piemontese x Friesian cattle	10.5194/aab-49-329-2006	beef cattle	Piemont Friesian	Male	30.4	63.2754
Akbaş	Growth curve analysis for body weight and dry matter intake in Friesian, Limousin x Friesian and Piemontese x Friesian cattle	10.5194/aab-49-329-2006	beef cattle	Piemont Friesian	Male	60.8	85.7613
Akbaş	Growth curve analysis for body weight and dry matter intake in Friesian, Limousin x Friesian and Piemontese x Friesian cattle	10.5194/aab-49-329-2006	beef cattle	Piemont Friesian	Male	91.2	113.212
Akbaş	Growth curve analysis for body weight and dry matter intake in Friesian, Limousin x Friesian and Piemontese x Friesian cattle	10.5194/aab-49-329-2006	beef cattle	Piemont Friesian	Male	121.6	140.681
Akbaş	Growth curve analysis for body weight and dry matter intake in Friesian, Limousin x Friesian and Piemontese x Friesian cattle	10.5194/aab-49-329-2006	beef cattle	Piemont Friesian	Male	152	173.087
Akbaş	Growth curve analysis for body weight and dry matter intake in Friesian, Limousin x Friesian and Piemontese x Friesian cattle	10.5194/aab-49-329-2006	beef cattle	Piemont Friesian	Male	182.4	203.033
Akbaş	Growth curve analysis for body weight and dry matter intake in Friesian, Limousin x Friesian and Piemontese x Friesian cattle	10.5194/aab-49-329-2006	beef cattle	Piemont Friesian	Male	212.8	228.006
Akbaş	Growth curve analysis for body weight and dry matter intake in Friesian, Limousin x Friesian and Piemontese x Friesian cattle	10.5194/aab-49-329-2006	beef cattle	Piemont Friesian	Male	243.2	257.934
Akbaş	Growth curve analysis for body weight and dry matter intake in Friesian, Limousin x Friesian and Piemontese x Friesian cattle	10.5194/aab-49-329-2006	beef cattle	Piemont Friesian	Male	273.6	297.81
Akbaş	Growth curve analysis for body weight and dry matter intake in Friesian, Limousin x Friesian and Piemontese x Friesian cattle	10.5194/aab-49-329-2006	beef cattle	Piemont Friesian	Male	304	342.641
Akbaş	Growth curve analysis for body weight and dry matter intake in Friesian, Limousin x Friesian and Piemontese x Friesian cattle	10.5194/aab-49-329-2006	beef cattle	Piemont Friesian	Male	334.4	387.472
Akbaş	Growth curve analysis for body weight and dry matter intake in Friesian, Limousin x Friesian and Piemontese x Friesian cattle	10.5194/aab-49-329-2006	beef cattle	Piemont Friesian	Male	364.8	417.4
Akbaş	Growth curve analysis for body weight and dry matter intake in Friesian, Limousin x Friesian and Piemontese x Friesian cattle	10.5194/aab-49-329-2006	beef cattle	Piemont Friesian	Male	395.2	442.382
Akbaş	Growth curve analysis for body weight and dry matter intake in Friesian, Limousin x Friesian and Piemontese x Friesian cattle	10.5194/aab-49-329-2006	beef cattle	Piemont Friesian	Male	425.6	462.391
Akbaş	Growth curve analysis for body weight and dry matter intake in Friesian, Limousin x Friesian and Piemontese x Friesian cattle	10.5194/aab-49-329-2006	beef cattle	Piemont Friesian	Male	456	482.408
Akbaş	Growth curve analysis for body weight and dry matter intake in Friesian, Limousin x Friesian and Piemontese x Friesian cattle	10.5194/aab-49-329-2006	beef cattle	Piemont Friesian	Male	486.4	507.381
Akbaş	Growth curve analysis for body weight and dry matter intake in Friesian, Limousin x Friesian and Piemontese x Friesian cattle	10.5194/aab-49-329-2006	beef cattle	Piemont Friesian	Male	516.8	537.309
Tutkun	Growth curve prediction of holstein-fresian bulls using different non-linear model functions	10.15666/aeer/1702_44094416	beef cattle	Holstein Friesian	Male	0	33.41
Tutkun	Growth curve prediction of holstein-fresian bulls using different non-linear model functions	10.15666/aeer/1702_44094416	beef cattle	Holstein Friesian	Male	30.4	48.38
Tutkun	Growth curve prediction of holstein-fresian bulls using different non-linear model functions	10.15666/aeer/1702_44094416	beef cattle	Holstein Friesian	Male	60.8	68.34
Tutkun	Growth curve prediction of holstein-fresian bulls using different non-linear model functions	10.15666/aeer/1702_44094416	beef cattle	Holstein Friesian	Male	91.2	86.21
Tutkun	Growth curve prediction of holstein-fresian bulls using different non-linear model functions	10.15666/aeer/1702_44094416	beef cattle	Holstein Friesian	Male	121.6	99.91
Tutkun	Growth curve prediction of holstein-fresian bulls using different non-linear model functions	10.15666/aeer/1702_44094416	beef cattle	Holstein Friesian	Male	152	135.01
Tutkun	Growth curve prediction of holstein-fresian bulls using different non-linear model functions	10.15666/aeer/1702_44094416	beef cattle	Holstein Friesian	Male	182.4	170.99
Tutkun	Growth curve prediction of holstein-fresian bulls using different non-linear model functions	10.15666/aeer/1702_44094416	beef cattle	Holstein Friesian	Male	212.8	207.52
Tutkun	Growth curve prediction of holstein-fresian bulls using different non-linear model functions	10.15666/aeer/1702_44094416	beef cattle	Holstein Friesian	Male	243.2	244.42
Tutkun	Growth curve prediction of holstein-fresian bulls using different non-linear model functions	10.15666/aeer/1702_44094416	beef cattle	Holstein Friesian	Male	273.6	281.38
Tutkun	Growth curve prediction of holstein-fresian bulls using different non-linear model functions	10.15666/aeer/1702_44094416	beef cattle	Holstein Friesian	Male	304	317.16
Tutkun	Growth curve prediction of holstein-fresian bulls using different non-linear model functions	10.15666/aeer/1702_44094416	beef cattle	Holstein Friesian	Male	334.4	355.52
Tutkun	Growth curve prediction of holstein-fresian bulls using different non-linear model functions	10.15666/aeer/1702_44094416	beef cattle	Holstein Friesian	Male	364.8	394.24
Tutkun	Growth curve prediction of holstein-fresian bulls using different non-linear model functions	10.15666/aeer/1702_44094416	beef cattle	Holstein Friesian	Male	395.2	432.86
Tutkun	Growth curve prediction of holstein-fresian bulls using different non-linear model functions	10.15666/aeer/1702_44094416	beef cattle	Holstein Friesian	Male	425.6	471.72
Tutkun	Growth curve prediction of holstein-fresian bulls using different non-linear model functions	10.15666/aeer/1702_44094416	beef cattle	Holstein Friesian	Male	456	516.38
Tutkun	Growth curve prediction of holstein-fresian bulls using different non-linear model functions	10.15666/aeer/1702_44094416	beef cattle	Holstein Friesian	Male	486.4	553.66
Ogino	Evaluating environmental impacts of the Japanese beef cow–calf system by the life cycle assessment method	10.1111/j.1740-0929.2007.00457.x	beef cattle	Japanese Black	Mixed	30.4	40.1
Ogino	Evaluating environmental impacts of the Japanese beef cow–calf system by the life cycle assessment method	10.1111/j.1740-0929.2007.00457.x	beef cattle	Japanese Black	Mixed	60.8	59.7
Ogino	Evaluating environmental impacts of the Japanese beef cow–calf system by the life cycle assessment method	10.1111/j.1740-0929.2007.00457.x	beef cattle	Japanese Black	Mixed	91.2	83.6
Ogino	Evaluating environmental impacts of the Japanese beef cow–calf system by the life cycle assessment method	10.1111/j.1740-0929.2007.00457.x	beef cattle	Japanese Black	Mixed	121.6	111.1
Ogino	Evaluating environmental impacts of the Japanese beef cow–calf system by the life cycle assessment method	10.1111/j.1740-0929.2007.00457.x	beef cattle	Japanese Black	Mixed	152	141.2
Ogino	Evaluating environmental impacts of the Japanese beef cow–calf system by the life cycle assessment method	10.1111/j.1740-0929.2007.00457.x	beef cattle	Japanese Black	Mixed	182.4	172.9
Ogino	Evaluating environmental impacts of the Japanese beef cow–calf system by the life cycle assessment method	10.1111/j.1740-0929.2007.00457.x	beef cattle	Japanese Black	Mixed	212.8	205.2
Ogino	Evaluating environmental impacts of the Japanese beef cow–calf system by the life cycle assessment method	10.1111/j.1740-0929.2007.00457.x	beef cattle	Japanese Black	Mixed	243.2	237
Ogino	Evaluating environmental impacts of the Japanese beef cow–calf system by the life cycle assessment method	10.1111/j.1740-0929.2007.00457.x	beef cattle	Japanese Black	Female	273.6	267.7
Ogino	Evaluating environmental impacts of the Japanese beef cow–calf system by the life cycle assessment method	10.1111/j.1740-0929.2007.00457.x	beef cattle	Japanese Black	Female	304	296.7
Ogino	Evaluating environmental impacts of the Japanese beef cow–calf system by the life cycle assessment method	10.1111/j.1740-0929.2007.00457.x	beef cattle	Japanese Black	Female	334.4	323.5
Ogino	Evaluating environmental impacts of the Japanese beef cow–calf system by the life cycle assessment method	10.1111/j.1740-0929.2007.00457.x	beef cattle	Japanese Black	Female	364.8	348
Ogino	Evaluating environmental impacts of the Japanese beef cow–calf system by the life cycle assessment method	10.1111/j.1740-0929.2007.00457.x	beef cattle	Japanese Black	Female	395.2	370.1
Ogino	Evaluating environmental impacts of the Japanese beef cow–calf system by the life cycle assessment method	10.1111/j.1740-0929.2007.00457.x	beef cattle	Japanese Black	Female	425.6	389.8
Ogino	Evaluating environmental impacts of the Japanese beef cow–calf system by the life cycle assessment method	10.1111/j.1740-0929.2007.00457.x	beef cattle	Japanese Black	Female	456	407.2
Ogino	Evaluating environmental impacts of the Japanese beef cow–calf system by the life cycle assessment method	10.1111/j.1740-0929.2007.00457.x	beef cattle	Japanese Black	Female	486.4	422.5
Ogino	Evaluating environmental impacts of the Japanese beef cow–calf system by the life cycle assessment method	10.1111/j.1740-0929.2007.00457.x	beef cattle	Japanese Black	Female	516.8	435.8
Ogino	Evaluating environmental impacts of the Japanese beef cow–calf system by the life cycle assessment method	10.1111/j.1740-0929.2007.00457.x	beef cattle	Japanese Black	Female	547.2	447.4
Ogino	Evaluating environmental impacts of the Japanese beef cow–calf system by the life cycle assessment method	10.1111/j.1740-0929.2007.00457.x	beef cattle	Japanese Black	Female	577.6	457.4
Ogino	Evaluating environmental impacts of the Japanese beef cow–calf system by the life cycle assessment method	10.1111/j.1740-0929.2007.00457.x	beef cattle	Japanese Black	Female	608	466
Ogino	Evaluating environmental impacts of the Japanese beef cow–calf system by the life cycle assessment method	10.1111/j.1740-0929.2007.00457.x	beef cattle	Japanese Black	Female	638.4	473.3
Ogino	Evaluating environmental impacts of the Japanese beef cow–calf system by the life cycle assessment method	10.1111/j.1740-0929.2007.00457.x	beef cattle	Japanese Black	Female	668.8	479.6
Ogino	Evaluating environmental impacts of the Japanese beef cow–calf system by the life cycle assessment method	10.1111/j.1740-0929.2007.00457.x	beef cattle	Japanese Black	Female	699.2	485
Ogino	Evaluating environmental impacts of the Japanese beef cow–calf system by the life cycle assessment method	10.1111/j.1740-0929.2007.00457.x	beef cattle	Japanese Black	Female	729.6	489.6
Ogino	Evaluating environmental impacts of the Japanese beef cow–calf system by the life cycle assessment method	10.1111/j.1740-0929.2007.00457.x	beef cattle	Japanese Black	Female	760	493.5
Ogino	Evaluating environmental impacts of the Japanese beef cow–calf system by the life cycle assessment method	10.1111/j.1740-0929.2007.00457.x	beef cattle	Japanese Black	Female	790.4	496.8
Ogino	Evaluating environmental impacts of the Japanese beef cow–calf system by the life cycle assessment method	10.1111/j.1740-0929.2007.00457.x	beef cattle	Japanese Black	Female	820.8	499.6
Ogino	Evaluating environmental impacts of the Japanese beef cow–calf system by the life cycle assessment method	10.1111/j.1740-0929.2007.00457.x	beef cattle	Japanese Black	Female	851.2	501.9
Ogino	Evaluating environmental impacts of the Japanese beef cow–calf system by the life cycle assessment method	10.1111/j.1740-0929.2007.00457.x	beef cattle	Japanese Black	Female	881.6	503.9
Ogino	Evaluating environmental impacts of the Japanese beef cow–calf system by the life cycle assessment method	10.1111/j.1740-0929.2007.00457.x	beef cattle	Japanese Black	Female	912	505.6
Karamfilov	GROWTH OF FEMALE CALVES OF THE ABERDEEN ANGUS CATTLE BREED REARED IN AN ORGANIC FARM	GROWTH OF FEMALE CALVES OF THE ABERDEEN ANGUS CATTLE BREED REARED IN AN ORGANIC FARM	beef cattle	Aberdeen Angus	Female	0	33.1
Karamfilov	GROWTH OF FEMALE CALVES OF THE ABERDEEN ANGUS CATTLE BREED REARED IN AN ORGANIC FARM		beef cattle	Aberdeen Angus	Female	30.4	54.3
Karamfilov	GROWTH OF FEMALE CALVES OF THE ABERDEEN ANGUS CATTLE BREED REARED IN AN ORGANIC FARM		beef cattle	Aberdeen Angus	Female	60.8	74.6
Karamfilov	GROWTH OF FEMALE CALVES OF THE ABERDEEN ANGUS CATTLE BREED REARED IN AN ORGANIC FARM		beef cattle	Aberdeen Angus	Female	91.2	98.7
Karamfilov	GROWTH OF FEMALE CALVES OF THE ABERDEEN ANGUS CATTLE BREED REARED IN AN ORGANIC FARM		beef cattle	Aberdeen Angus	Female	121.6	123
Karamfilov	GROWTH OF FEMALE CALVES OF THE ABERDEEN ANGUS CATTLE BREED REARED IN AN ORGANIC FARM		beef cattle	Aberdeen Angus	Female	152	149.3
Karamfilov	GROWTH OF FEMALE CALVES OF THE ABERDEEN ANGUS CATTLE BREED REARED IN AN ORGANIC FARM		beef cattle	Aberdeen Angus	Female	182.4	172.8
Karamfilov	GROWTH OF FEMALE CALVES OF THE ABERDEEN ANGUS CATTLE BREED REARED IN AN ORGANIC FARM		beef cattle	Aberdeen Angus	Female	212.8	204
Karamfilov	GROWTH OF FEMALE CALVES OF THE ABERDEEN ANGUS CATTLE BREED REARED IN AN ORGANIC FARM		beef cattle	Aberdeen Angus	Female	243.2	225.7
Karamfilov	GROWTH OF FEMALE CALVES OF THE ABERDEEN ANGUS CATTLE BREED REARED IN AN ORGANIC FARM		beef cattle	Aberdeen Angus	Female	273.6	244.2
Karamfilov	GROWTH OF FEMALE CALVES OF THE ABERDEEN ANGUS CATTLE BREED REARED IN AN ORGANIC FARM		beef cattle	Aberdeen Angus	Female	304	261.4
Karamfilov	GROWTH OF FEMALE CALVES OF THE ABERDEEN ANGUS CATTLE BREED REARED IN AN ORGANIC FARM		beef cattle	Aberdeen Angus	Female	334.4	278.1
Karamfilov	GROWTH OF FEMALE CALVES OF THE ABERDEEN ANGUS CATTLE BREED REARED IN AN ORGANIC FARM		beef cattle	Aberdeen Angus	Female	364.8	301.6
Karamfilov	GROWTH OF FEMALE CALVES OF THE ABERDEEN ANGUS CATTLE BREED REARED IN AN ORGANIC FARM		beef cattle	Aberdeen Angus	Female	395.2	322.9
Karamfilov	GROWTH OF FEMALE CALVES OF THE ABERDEEN ANGUS CATTLE BREED REARED IN AN ORGANIC FARM		beef cattle	Aberdeen Angus	Female	425.6	346.1
Karamfilov	GROWTH OF FEMALE CALVES OF THE ABERDEEN ANGUS CATTLE BREED REARED IN AN ORGANIC FARM		beef cattle	Aberdeen Angus	Female	456	363.7
Karamfilov	GROWTH OF FEMALE CALVES OF THE ABERDEEN ANGUS CATTLE BREED REARED IN AN ORGANIC FARM		beef cattle	Aberdeen Angus	Female	486.4	387.8
Karamfilov	GROWTH OF FEMALE CALVES OF THE ABERDEEN ANGUS CATTLE BREED REARED IN AN ORGANIC FARM		beef cattle	Aberdeen Angus	Female	516.8	407.6
Karamfilov	GROWTH OF FEMALE CALVES OF THE ABERDEEN ANGUS CATTLE BREED REARED IN AN ORGANIC FARM		beef cattle	Aberdeen Angus	Female	547.2	433.1
Karamfilov	GROWTH OF FEMALE CALVES OF THE ABERDEEN ANGUS CATTLE BREED REARED IN AN ORGANIC FARM		beef cattle	Aberdeen Angus	Female	577.6	458.8
Karamfilov	GROWTH OF FEMALE CALVES OF THE ABERDEEN ANGUS CATTLE BREED REARED IN AN ORGANIC FARM		beef cattle	Aberdeen Angus	Female	608	481.9
Karamfilov	GROWTH OF FEMALE CALVES OF THE ABERDEEN ANGUS CATTLE BREED REARED IN AN ORGANIC FARM		beef cattle	Aberdeen Angus	Female	638.4	475.5
Karamfilov	GROWTH OF FEMALE CALVES OF THE ABERDEEN ANGUS CATTLE BREED REARED IN AN ORGANIC FARM		beef cattle	Aberdeen Angus	Female	668.8	458.2

## Sheet: dairy_cattle
Author	Title	DOI_or_Website	Species	Breed	Time_days	Mean_BW_kg
Heinrichs	Growth of Holstein dairy heifers in the United States	https://doi.org/10.2527/1998.7651254x	dairy cattle	Holstein	15.2	53.1
Heinrichs	Growth of Holstein dairy heifers in the United States	https://doi.org/10.2527/1998.7651254x	dairy cattle	Holstein	45.6	77.2
Heinrichs	Growth of Holstein dairy heifers in the United States	https://doi.org/10.2527/1998.7651254x	dairy cattle	Holstein	76	96.1
Heinrichs	Growth of Holstein dairy heifers in the United States	https://doi.org/10.2527/1998.7651254x	dairy cattle	Holstein	106.4	118.5
Heinrichs	Growth of Holstein dairy heifers in the United States	https://doi.org/10.2527/1998.7651254x	dairy cattle	Holstein	136.8	141.3
Heinrichs	Growth of Holstein dairy heifers in the United States	https://doi.org/10.2527/1998.7651254x	dairy cattle	Holstein	167.2	168.1
Heinrichs	Growth of Holstein dairy heifers in the United States	https://doi.org/10.2527/1998.7651254x	dairy cattle	Holstein	197.6	191
Heinrichs	Growth of Holstein dairy heifers in the United States	https://doi.org/10.2527/1998.7651254x	dairy cattle	Holstein	228	214.9
Heinrichs	Growth of Holstein dairy heifers in the United States	https://doi.org/10.2527/1998.7651254x	dairy cattle	Holstein	258.4	243.2
Heinrichs	Growth of Holstein dairy heifers in the United States	https://doi.org/10.2527/1998.7651254x	dairy cattle	Holstein	288.8	265.5
Heinrichs	Growth of Holstein dairy heifers in the United States	https://doi.org/10.2527/1998.7651254x	dairy cattle	Holstein	319.2	286.6
Heinrichs	Growth of Holstein dairy heifers in the United States	https://doi.org/10.2527/1998.7651254x	dairy cattle	Holstein	349.6	308.6
Heinrichs	Growth of Holstein dairy heifers in the United States	https://doi.org/10.2527/1998.7651254x	dairy cattle	Holstein	380	332.5
Heinrichs	Growth of Holstein dairy heifers in the United States	https://doi.org/10.2527/1998.7651254x	dairy cattle	Holstein	410.4	358.9
Heinrichs	Growth of Holstein dairy heifers in the United States	https://doi.org/10.2527/1998.7651254x	dairy cattle	Holstein	440.8	380.7
Heinrichs	Growth of Holstein dairy heifers in the United States	https://doi.org/10.2527/1998.7651254x	dairy cattle	Holstein	471.2	409.3
Heinrichs	Growth of Holstein dairy heifers in the United States	https://doi.org/10.2527/1998.7651254x	dairy cattle	Holstein	501.6	427.3
Heinrichs	Growth of Holstein dairy heifers in the United States	https://doi.org/10.2527/1998.7651254x	dairy cattle	Holstein	532	443.7
Heinrichs	Growth of Holstein dairy heifers in the United States	https://doi.org/10.2527/1998.7651254x	dairy cattle	Holstein	562.4	458.2
Heinrichs	Growth of Holstein dairy heifers in the United States	https://doi.org/10.2527/1998.7651254x	dairy cattle	Holstein	592.8	477.7
Heinrichs	Growth of Holstein dairy heifers in the United States	https://doi.org/10.2527/1998.7651254x	dairy cattle	Holstein	623.2	493.6
Heinrichs	Growth of Holstein dairy heifers in the United States	https://doi.org/10.2527/1998.7651254x	dairy cattle	Holstein	653.6	516.2
Heinrichs	Growth of Holstein dairy heifers in the United States	https://doi.org/10.2527/1998.7651254x	dairy cattle	Holstein	684	523.4
Heinrichs	Growth of Holstein dairy heifers in the United States	https://doi.org/10.2527/1998.7651254x	dairy cattle	Holstein	714.4	528.9
Heinrichs	Standards of Weight and Height for Ayrshire, Brown Swiss, and Milking Shorthorn Heifers	10.3168/jds.S0022-0302(94)77109-5	dairy cattle	Ayrshire	30.4	58.3
Heinrichs	Standards of Weight and Height for Ayrshire, Brown Swiss, and Milking Shorthorn Heifers	10.3168/jds.S0022-0302(94)77109-5	dairy cattle	Ayrshire	60.8	82.2
Heinrichs	Standards of Weight and Height for Ayrshire, Brown Swiss, and Milking Shorthorn Heifers	10.3168/jds.S0022-0302(94)77109-5	dairy cattle	Ayrshire	91.2	102.9
Heinrichs	Standards of Weight and Height for Ayrshire, Brown Swiss, and Milking Shorthorn Heifers	10.3168/jds.S0022-0302(94)77109-5	dairy cattle	Ayrshire	121.6	123
Heinrichs	Standards of Weight and Height for Ayrshire, Brown Swiss, and Milking Shorthorn Heifers	10.3168/jds.S0022-0302(94)77109-5	dairy cattle	Ayrshire	152	137.6
Heinrichs	Standards of Weight and Height for Ayrshire, Brown Swiss, and Milking Shorthorn Heifers	10.3168/jds.S0022-0302(94)77109-5	dairy cattle	Ayrshire	182.4	164.7
Heinrichs	Standards of Weight and Height for Ayrshire, Brown Swiss, and Milking Shorthorn Heifers	10.3168/jds.S0022-0302(94)77109-5	dairy cattle	Ayrshire	212.8	184.2
Heinrichs	Standards of Weight and Height for Ayrshire, Brown Swiss, and Milking Shorthorn Heifers	10.3168/jds.S0022-0302(94)77109-5	dairy cattle	Ayrshire	243.2	206.2
Heinrichs	Standards of Weight and Height for Ayrshire, Brown Swiss, and Milking Shorthorn Heifers	10.3168/jds.S0022-0302(94)77109-5	dairy cattle	Ayrshire	273.6	221.2
Heinrichs	Standards of Weight and Height for Ayrshire, Brown Swiss, and Milking Shorthorn Heifers	10.3168/jds.S0022-0302(94)77109-5	dairy cattle	Ayrshire	304	247.1
Heinrichs	Standards of Weight and Height for Ayrshire, Brown Swiss, and Milking Shorthorn Heifers	10.3168/jds.S0022-0302(94)77109-5	dairy cattle	Ayrshire	334.4	264.9
Heinrichs	Standards of Weight and Height for Ayrshire, Brown Swiss, and Milking Shorthorn Heifers	10.3168/jds.S0022-0302(94)77109-5	dairy cattle	Ayrshire	364.8	278.9
Heinrichs	Standards of Weight and Height for Ayrshire, Brown Swiss, and Milking Shorthorn Heifers	10.3168/jds.S0022-0302(94)77109-5	dairy cattle	Ayrshire	395.2	301.1
Heinrichs	Standards of Weight and Height for Ayrshire, Brown Swiss, and Milking Shorthorn Heifers	10.3168/jds.S0022-0302(94)77109-5	dairy cattle	Ayrshire	425.6	321
Heinrichs	Standards of Weight and Height for Ayrshire, Brown Swiss, and Milking Shorthorn Heifers	10.3168/jds.S0022-0302(94)77109-5	dairy cattle	Ayrshire	456	343.7
Heinrichs	Standards of Weight and Height for Ayrshire, Brown Swiss, and Milking Shorthorn Heifers	10.3168/jds.S0022-0302(94)77109-5	dairy cattle	Ayrshire	486.4	363.7
Heinrichs	Standards of Weight and Height for Ayrshire, Brown Swiss, and Milking Shorthorn Heifers	10.3168/jds.S0022-0302(94)77109-5	dairy cattle	Ayrshire	516.8	383.8
Heinrichs	Standards of Weight and Height for Ayrshire, Brown Swiss, and Milking Shorthorn Heifers	10.3168/jds.S0022-0302(94)77109-5	dairy cattle	Ayrshire	547.2	388.7
Heinrichs	Standards of Weight and Height for Ayrshire, Brown Swiss, and Milking Shorthorn Heifers	10.3168/jds.S0022-0302(94)77109-5	dairy cattle	Ayrshire	577.6	387.7
Heinrichs	Standards of Weight and Height for Ayrshire, Brown Swiss, and Milking Shorthorn Heifers	10.3168/jds.S0022-0302(94)77109-5	dairy cattle	Ayrshire	608	431.9
Heinrichs	Standards of Weight and Height for Ayrshire, Brown Swiss, and Milking Shorthorn Heifers	10.3168/jds.S0022-0302(94)77109-5	dairy cattle	Ayrshire	638.4	442.9
Heinrichs	Standards of Weight and Height for Ayrshire, Brown Swiss, and Milking Shorthorn Heifers	10.3168/jds.S0022-0302(94)77109-5	dairy cattle	Ayrshire	668.8	443.9
Heinrichs	Standards of Weight and Height for Ayrshire, Brown Swiss, and Milking Shorthorn Heifers	10.3168/jds.S0022-0302(94)77109-5	dairy cattle	Ayrshire	699.2	489.8
Heinrichs	Standards of Weight and Height for Ayrshire, Brown Swiss, and Milking Shorthorn Heifers	10.3168/jds.S0022-0302(94)77109-5	dairy cattle	Ayrshire	729.6	490.1
Heinrichs	Standards of Weight and Height for Ayrshire, Brown Swiss, and Milking Shorthorn Heifers	10.3168/jds.S0022-0302(94)77109-5	dairy cattle	Ayrshire	760	492.3
Heinrichs	Standards of Weight and Height for Ayrshire, Brown Swiss, and Milking Shorthorn Heifers	10.3168/jds.S0022-0302(94)77109-5	dairy cattle	Brown Swiss	30.4	62.7
Heinrichs	Standards of Weight and Height for Ayrshire, Brown Swiss, and Milking Shorthorn Heifers	10.3168/jds.S0022-0302(94)77109-5	dairy cattle	Brown Swiss	60.8	81.9
Heinrichs	Standards of Weight and Height for Ayrshire, Brown Swiss, and Milking Shorthorn Heifers	10.3168/jds.S0022-0302(94)77109-5	dairy cattle	Brown Swiss	91.2	110.5
Heinrichs	Standards of Weight and Height for Ayrshire, Brown Swiss, and Milking Shorthorn Heifers	10.3168/jds.S0022-0302(94)77109-5	dairy cattle	Brown Swiss	121.6	138.9
Heinrichs	Standards of Weight and Height for Ayrshire, Brown Swiss, and Milking Shorthorn Heifers	10.3168/jds.S0022-0302(94)77109-5	dairy cattle	Brown Swiss	152	152.9
Heinrichs	Standards of Weight and Height for Ayrshire, Brown Swiss, and Milking Shorthorn Heifers	10.3168/jds.S0022-0302(94)77109-5	dairy cattle	Brown Swiss	182.4	176.9
Heinrichs	Standards of Weight and Height for Ayrshire, Brown Swiss, and Milking Shorthorn Heifers	10.3168/jds.S0022-0302(94)77109-5	dairy cattle	Brown Swiss	212.8	200.9
Heinrichs	Standards of Weight and Height for Ayrshire, Brown Swiss, and Milking Shorthorn Heifers	10.3168/jds.S0022-0302(94)77109-5	dairy cattle	Brown Swiss	243.2	222.3
Heinrichs	Standards of Weight and Height for Ayrshire, Brown Swiss, and Milking Shorthorn Heifers	10.3168/jds.S0022-0302(94)77109-5	dairy cattle	Brown Swiss	273.6	254.5
Heinrichs	Standards of Weight and Height for Ayrshire, Brown Swiss, and Milking Shorthorn Heifers	10.3168/jds.S0022-0302(94)77109-5	dairy cattle	Brown Swiss	304	261.8
Heinrichs	Standards of Weight and Height for Ayrshire, Brown Swiss, and Milking Shorthorn Heifers	10.3168/jds.S0022-0302(94)77109-5	dairy cattle	Brown Swiss	334.4	297.2
Heinrichs	Standards of Weight and Height for Ayrshire, Brown Swiss, and Milking Shorthorn Heifers	10.3168/jds.S0022-0302(94)77109-5	dairy cattle	Brown Swiss	364.8	324.1
Heinrichs	Standards of Weight and Height for Ayrshire, Brown Swiss, and Milking Shorthorn Heifers	10.3168/jds.S0022-0302(94)77109-5	dairy cattle	Brown Swiss	395.2	331.4
Heinrichs	Standards of Weight and Height for Ayrshire, Brown Swiss, and Milking Shorthorn Heifers	10.3168/jds.S0022-0302(94)77109-5	dairy cattle	Brown Swiss	425.6	352.4
Heinrichs	Standards of Weight and Height for Ayrshire, Brown Swiss, and Milking Shorthorn Heifers	10.3168/jds.S0022-0302(94)77109-5	dairy cattle	Brown Swiss	456	380.3
Heinrichs	Standards of Weight and Height for Ayrshire, Brown Swiss, and Milking Shorthorn Heifers	10.3168/jds.S0022-0302(94)77109-5	dairy cattle	Brown Swiss	486.4	399.9
Heinrichs	Standards of Weight and Height for Ayrshire, Brown Swiss, and Milking Shorthorn Heifers	10.3168/jds.S0022-0302(94)77109-5	dairy cattle	Brown Swiss	516.8	417.4
Heinrichs	Standards of Weight and Height for Ayrshire, Brown Swiss, and Milking Shorthorn Heifers	10.3168/jds.S0022-0302(94)77109-5	dairy cattle	Brown Swiss	547.2	438.2
Heinrichs	Standards of Weight and Height for Ayrshire, Brown Swiss, and Milking Shorthorn Heifers	10.3168/jds.S0022-0302(94)77109-5	dairy cattle	Brown Swiss	577.6	445
Heinrichs	Standards of Weight and Height for Ayrshire, Brown Swiss, and Milking Shorthorn Heifers	10.3168/jds.S0022-0302(94)77109-5	dairy cattle	Brown Swiss	608	460.8
Heinrichs	Standards of Weight and Height for Ayrshire, Brown Swiss, and Milking Shorthorn Heifers	10.3168/jds.S0022-0302(94)77109-5	dairy cattle	Brown Swiss	638.4	487.2
Heinrichs	Standards of Weight and Height for Ayrshire, Brown Swiss, and Milking Shorthorn Heifers	10.3168/jds.S0022-0302(94)77109-5	dairy cattle	Brown Swiss	668.8	489.9
Heinrichs	Standards of Weight and Height for Ayrshire, Brown Swiss, and Milking Shorthorn Heifers	10.3168/jds.S0022-0302(94)77109-5	dairy cattle	Brown Swiss	699.2	527.9
Heinrichs	Standards of Weight and Height for Ayrshire, Brown Swiss, and Milking Shorthorn Heifers	10.3168/jds.S0022-0302(94)77109-5	dairy cattle	Brown Swiss	729.6	525.8
Heinrichs	Standards of Weight and Height for Ayrshire, Brown Swiss, and Milking Shorthorn Heifers	10.3168/jds.S0022-0302(94)77109-5	dairy cattle	Brown Swiss	760	545.6
Heinrichs	Standards of Weight and Height for Ayrshire, Brown Swiss, and Milking Shorthorn Heifers	10.3168/jds.S0022-0302(94)77109-5	dairy cattle	Milking Shorthorn	30.4	56.7
Heinrichs	Standards of Weight and Height for Ayrshire, Brown Swiss, and Milking Shorthorn Heifers	10.3168/jds.S0022-0302(94)77109-5	dairy cattle	Milking Shorthorn	60.8	73.9
Heinrichs	Standards of Weight and Height for Ayrshire, Brown Swiss, and Milking Shorthorn Heifers	10.3168/jds.S0022-0302(94)77109-5	dairy cattle	Milking Shorthorn	91.2	109.2
Heinrichs	Standards of Weight and Height for Ayrshire, Brown Swiss, and Milking Shorthorn Heifers	10.3168/jds.S0022-0302(94)77109-5	dairy cattle	Milking Shorthorn	121.6	121.9
Heinrichs	Standards of Weight and Height for Ayrshire, Brown Swiss, and Milking Shorthorn Heifers	10.3168/jds.S0022-0302(94)77109-5	dairy cattle	Milking Shorthorn	152	144.7
Heinrichs	Standards of Weight and Height for Ayrshire, Brown Swiss, and Milking Shorthorn Heifers	10.3168/jds.S0022-0302(94)77109-5	dairy cattle	Milking Shorthorn	182.4	179.5
Heinrichs	Standards of Weight and Height for Ayrshire, Brown Swiss, and Milking Shorthorn Heifers	10.3168/jds.S0022-0302(94)77109-5	dairy cattle	Milking Shorthorn	212.8	191.7
Heinrichs	Standards of Weight and Height for Ayrshire, Brown Swiss, and Milking Shorthorn Heifers	10.3168/jds.S0022-0302(94)77109-5	dairy cattle	Milking Shorthorn	243.2	206.7
Heinrichs	Standards of Weight and Height for Ayrshire, Brown Swiss, and Milking Shorthorn Heifers	10.3168/jds.S0022-0302(94)77109-5	dairy cattle	Milking Shorthorn	273.6	237.6
Heinrichs	Standards of Weight and Height for Ayrshire, Brown Swiss, and Milking Shorthorn Heifers	10.3168/jds.S0022-0302(94)77109-5	dairy cattle	Milking Shorthorn	304	263.4
Heinrichs	Standards of Weight and Height for Ayrshire, Brown Swiss, and Milking Shorthorn Heifers	10.3168/jds.S0022-0302(94)77109-5	dairy cattle	Milking Shorthorn	334.4	248.7
Heinrichs	Standards of Weight and Height for Ayrshire, Brown Swiss, and Milking Shorthorn Heifers	10.3168/jds.S0022-0302(94)77109-5	dairy cattle	Milking Shorthorn	364.8	287.2
Heinrichs	Standards of Weight and Height for Ayrshire, Brown Swiss, and Milking Shorthorn Heifers	10.3168/jds.S0022-0302(94)77109-5	dairy cattle	Milking Shorthorn	395.2	312.2
Heinrichs	Standards of Weight and Height for Ayrshire, Brown Swiss, and Milking Shorthorn Heifers	10.3168/jds.S0022-0302(94)77109-5	dairy cattle	Milking Shorthorn	425.6	341.2
Heinrichs	Standards of Weight and Height for Ayrshire, Brown Swiss, and Milking Shorthorn Heifers	10.3168/jds.S0022-0302(94)77109-5	dairy cattle	Milking Shorthorn	456	377.1
Heinrichs	Standards of Weight and Height for Ayrshire, Brown Swiss, and Milking Shorthorn Heifers	10.3168/jds.S0022-0302(94)77109-5	dairy cattle	Milking Shorthorn	486.4	391.9
Heinrichs	Standards of Weight and Height for Ayrshire, Brown Swiss, and Milking Shorthorn Heifers	10.3168/jds.S0022-0302(94)77109-5	dairy cattle	Milking Shorthorn	516.8	411.7
Heinrichs	Standards of Weight and Height for Ayrshire, Brown Swiss, and Milking Shorthorn Heifers	10.3168/jds.S0022-0302(94)77109-5	dairy cattle	Milking Shorthorn	547.2	428.9
Heinrichs	Standards of Weight and Height for Ayrshire, Brown Swiss, and Milking Shorthorn Heifers	10.3168/jds.S0022-0302(94)77109-5	dairy cattle	Milking Shorthorn	577.6	451.3
Heinrichs	Standards of Weight and Height for Ayrshire, Brown Swiss, and Milking Shorthorn Heifers	10.3168/jds.S0022-0302(94)77109-5	dairy cattle	Milking Shorthorn	608	422.8
Heinrichs	Standards of Weight and Height for Ayrshire, Brown Swiss, and Milking Shorthorn Heifers	10.3168/jds.S0022-0302(94)77109-5	dairy cattle	Milking Shorthorn	638.4	462.7
Heinrichs	Standards of Weight and Height for Ayrshire, Brown Swiss, and Milking Shorthorn Heifers	10.3168/jds.S0022-0302(94)77109-5	dairy cattle	Milking Shorthorn	668.8	480.2
Heinrichs	Standards of Weight and Height for Ayrshire, Brown Swiss, and Milking Shorthorn Heifers	10.3168/jds.S0022-0302(94)77109-5	dairy cattle	Milking Shorthorn	699.2	495
Heinrichs	Standards of Weight and Height for Ayrshire, Brown Swiss, and Milking Shorthorn Heifers	10.3168/jds.S0022-0302(94)77109-5	dairy cattle	Milking Shorthorn	729.6	499.8
Heinrichs	Standards of Weight and Height for Ayrshire, Brown Swiss, and Milking Shorthorn Heifers	10.3168/jds.S0022-0302(94)77109-5	dairy cattle	Milking Shorthorn	760	542.2
Heinrichs	Standards of Weight and Height for Guernsey and Jersey Heifers	10.3168/jds.S0022-0302(91)78331-8	dairy cattle	Guernsey	30.4	55.4
Heinrichs	Standards of Weight and Height for Guernsey and Jersey Heifers	10.3168/jds.S0022-0302(91)78331-8	dairy cattle	Guernsey	60.8	75.2
Heinrichs	Standards of Weight and Height for Guernsey and Jersey Heifers	10.3168/jds.S0022-0302(91)78331-8	dairy cattle	Guernsey	91.2	92.1
Heinrichs	Standards of Weight and Height for Guernsey and Jersey Heifers	10.3168/jds.S0022-0302(91)78331-8	dairy cattle	Guernsey	121.6	115.7
Heinrichs	Standards of Weight and Height for Guernsey and Jersey Heifers	10.3168/jds.S0022-0302(91)78331-8	dairy cattle	Guernsey	152	135.8
Heinrichs	Standards of Weight and Height for Guernsey and Jersey Heifers	10.3168/jds.S0022-0302(91)78331-8	dairy cattle	Guernsey	182.4	166.1
Heinrichs	Standards of Weight and Height for Guernsey and Jersey Heifers	10.3168/jds.S0022-0302(91)78331-8	dairy cattle	Guernsey	212.8	174.3
Heinrichs	Standards of Weight and Height for Guernsey and Jersey Heifers	10.3168/jds.S0022-0302(91)78331-8	dairy cattle	Guernsey	243.2	196.5
Heinrichs	Standards of Weight and Height for Guernsey and Jersey Heifers	10.3168/jds.S0022-0302(91)78331-8	dairy cattle	Guernsey	273.6	219
Heinrichs	Standards of Weight and Height for Guernsey and Jersey Heifers	10.3168/jds.S0022-0302(91)78331-8	dairy cattle	Guernsey	304	232.1
Heinrichs	Standards of Weight and Height for Guernsey and Jersey Heifers	10.3168/jds.S0022-0302(91)78331-8	dairy cattle	Guernsey	334.4	260.4
Heinrichs	Standards of Weight and Height for Guernsey and Jersey Heifers	10.3168/jds.S0022-0302(91)78331-8	dairy cattle	Guernsey	364.8	261.5
Heinrichs	Standards of Weight and Height for Guernsey and Jersey Heifers	10.3168/jds.S0022-0302(91)78331-8	dairy cattle	Guernsey	395.2	291.9
Heinrichs	Standards of Weight and Height for Guernsey and Jersey Heifers	10.3168/jds.S0022-0302(91)78331-8	dairy cattle	Guernsey	425.6	316.2
Heinrichs	Standards of Weight and Height for Guernsey and Jersey Heifers	10.3168/jds.S0022-0302(91)78331-8	dairy cattle	Guernsey	456	335.8
Heinrichs	Standards of Weight and Height for Guernsey and Jersey Heifers	10.3168/jds.S0022-0302(91)78331-8	dairy cattle	Guernsey	486.4	353.5
Heinrichs	Standards of Weight and Height for Guernsey and Jersey Heifers	10.3168/jds.S0022-0302(91)78331-8	dairy cattle	Guernsey	516.8	377
Heinrichs	Standards of Weight and Height for Guernsey and Jersey Heifers	10.3168/jds.S0022-0302(91)78331-8	dairy cattle	Guernsey	547.2	392.3
Heinrichs	Standards of Weight and Height for Guernsey and Jersey Heifers	10.3168/jds.S0022-0302(91)78331-8	dairy cattle	Guernsey	577.6	408.6
Heinrichs	Standards of Weight and Height for Guernsey and Jersey Heifers	10.3168/jds.S0022-0302(91)78331-8	dairy cattle	Guernsey	608	415
Heinrichs	Standards of Weight and Height for Guernsey and Jersey Heifers	10.3168/jds.S0022-0302(91)78331-8	dairy cattle	Guernsey	638.4	438.9
Heinrichs	Standards of Weight and Height for Guernsey and Jersey Heifers	10.3168/jds.S0022-0302(91)78331-8	dairy cattle	Guernsey	668.8	452.2
Heinrichs	Standards of Weight and Height for Guernsey and Jersey Heifers	10.3168/jds.S0022-0302(91)78331-8	dairy cattle	Guernsey	699.2	465.2
Heinrichs	Standards of Weight and Height for Guernsey and Jersey Heifers	10.3168/jds.S0022-0302(91)78331-8	dairy cattle	Guernsey	729.6	460
Heinrichs	Standards of Weight and Height for Guernsey and Jersey Heifers	10.3168/jds.S0022-0302(91)78331-8	dairy cattle	Jersey	30.4	42.1
Heinrichs	Standards of Weight and Height for Guernsey and Jersey Heifers	10.3168/jds.S0022-0302(91)78331-8	dairy cattle	Jersey	60.8	55.2
Heinrichs	Standards of Weight and Height for Guernsey and Jersey Heifers	10.3168/jds.S0022-0302(91)78331-8	dairy cattle	Jersey	91.2	70.2
Heinrichs	Standards of Weight and Height for Guernsey and Jersey Heifers	10.3168/jds.S0022-0302(91)78331-8	dairy cattle	Jersey	121.6	82.9
Heinrichs	Standards of Weight and Height for Guernsey and Jersey Heifers	10.3168/jds.S0022-0302(91)78331-8	dairy cattle	Jersey	152	105.7
Heinrichs	Standards of Weight and Height for Guernsey and Jersey Heifers	10.3168/jds.S0022-0302(91)78331-8	dairy cattle	Jersey	182.4	117.4
Heinrichs	Standards of Weight and Height for Guernsey and Jersey Heifers	10.3168/jds.S0022-0302(91)78331-8	dairy cattle	Jersey	212.8	137.5
Heinrichs	Standards of Weight and Height for Guernsey and Jersey Heifers	10.3168/jds.S0022-0302(91)78331-8	dairy cattle	Jersey	243.2	152
Heinrichs	Standards of Weight and Height for Guernsey and Jersey Heifers	10.3168/jds.S0022-0302(91)78331-8	dairy cattle	Jersey	273.6	169.3
Heinrichs	Standards of Weight and Height for Guernsey and Jersey Heifers	10.3168/jds.S0022-0302(91)78331-8	dairy cattle	Jersey	304	177.4
Heinrichs	Standards of Weight and Height for Guernsey and Jersey Heifers	10.3168/jds.S0022-0302(91)78331-8	dairy cattle	Jersey	334.4	194.4
Heinrichs	Standards of Weight and Height for Guernsey and Jersey Heifers	10.3168/jds.S0022-0302(91)78331-8	dairy cattle	Jersey	364.8	214
Heinrichs	Standards of Weight and Height for Guernsey and Jersey Heifers	10.3168/jds.S0022-0302(91)78331-8	dairy cattle	Jersey	395.2	226.9
Heinrichs	Standards of Weight and Height for Guernsey and Jersey Heifers	10.3168/jds.S0022-0302(91)78331-8	dairy cattle	Jersey	425.6	242.9
Heinrichs	Standards of Weight and Height for Guernsey and Jersey Heifers	10.3168/jds.S0022-0302(91)78331-8	dairy cattle	Jersey	456	256.6
Heinrichs	Standards of Weight and Height for Guernsey and Jersey Heifers	10.3168/jds.S0022-0302(91)78331-8	dairy cattle	Jersey	486.4	264.5
Heinrichs	Standards of Weight and Height for Guernsey and Jersey Heifers	10.3168/jds.S0022-0302(91)78331-8	dairy cattle	Jersey	516.8	276.6
Heinrichs	Standards of Weight and Height for Guernsey and Jersey Heifers	10.3168/jds.S0022-0302(91)78331-8	dairy cattle	Jersey	547.2	290.1
Heinrichs	Standards of Weight and Height for Guernsey and Jersey Heifers	10.3168/jds.S0022-0302(91)78331-8	dairy cattle	Jersey	577.6	295.6
Heinrichs	Standards of Weight and Height for Guernsey and Jersey Heifers	10.3168/jds.S0022-0302(91)78331-8	dairy cattle	Jersey	608	316.7
Heinrichs	Standards of Weight and Height for Guernsey and Jersey Heifers	10.3168/jds.S0022-0302(91)78331-8	dairy cattle	Jersey	638.4	326.4
Heinrichs	Standards of Weight and Height for Guernsey and Jersey Heifers	10.3168/jds.S0022-0302(91)78331-8	dairy cattle	Jersey	668.8	344.3
Heinrichs	Standards of Weight and Height for Guernsey and Jersey Heifers	10.3168/jds.S0022-0302(91)78331-8	dairy cattle	Jersey	699.2	345.2
Heinrichs	Standards of Weight and Height for Guernsey and Jersey Heifers	10.3168/jds.S0022-0302(91)78331-8	dairy cattle	Jersey	729.6	358.8
Coffey	Genetic Aspects of Growth of Holstein-Friesian Dairy Cows from Birth to Maturity	10.3168/jds.S0022-0302(06)72097-5	dairy cattle	Holstein Friesian	0	43
Coffey	Genetic Aspects of Growth of Holstein-Friesian Dairy Cows from Birth to Maturity	10.3168/jds.S0022-0302(06)72097-6	dairy cattle	Holstein Friesian	60.8	69.8
Coffey	Genetic Aspects of Growth of Holstein-Friesian Dairy Cows from Birth to Maturity	10.3168/jds.S0022-0302(06)72097-7	dairy cattle	Holstein Friesian	182.4	188.8
Coffey	Genetic Aspects of Growth of Holstein-Friesian Dairy Cows from Birth to Maturity	10.3168/jds.S0022-0302(06)72097-8	dairy cattle	Holstein Friesian	273.6	240.4
Coffey	Genetic Aspects of Growth of Holstein-Friesian Dairy Cows from Birth to Maturity	10.3168/jds.S0022-0302(06)72097-9	dairy cattle	Holstein Friesian	395.2	329
Coffey	Genetic Aspects of Growth of Holstein-Friesian Dairy Cows from Birth to Maturity	10.3168/jds.S0022-0302(06)72097-10	dairy cattle	Holstein Friesian	577.6	496.2
Coffey	Genetic Aspects of Growth of Holstein-Friesian Dairy Cows from Birth to Maturity	10.3168/jds.S0022-0302(06)72097-11	dairy cattle	Holstein Friesian	699.2	519
Coffey	Genetic Aspects of Growth of Holstein-Friesian Dairy Cows from Birth to Maturity	10.3168/jds.S0022-0302(06)72097-12	dairy cattle	Holstein Friesian	729.6	522.7
Coffey	Genetic Aspects of Growth of Holstein-Friesian Dairy Cows from Birth to Maturity	10.3168/jds.S0022-0302(06)72097-13	dairy cattle	Holstein Friesian	760	528.5
Coffey	Genetic Aspects of Growth of Holstein-Friesian Dairy Cows from Birth to Maturity	10.3168/jds.S0022-0302(06)72097-14	dairy cattle	Holstein Friesian	790.4	545.8

## Sheet: laying_hen
Author	Title	DOI_or_Website	Species	Breed	Time_days	Mean_BW_kg
		https://www.hyline.com/literature/w-80	laying hen	Hy-line W-80	7	0.07
		https://www.hyline.com/literature/w-80	laying hen	Hy-line W-80	14	0.126
		https://www.hyline.com/literature/w-80	laying hen	Hy-line W-80	21	0.19
		https://www.hyline.com/literature/w-80	laying hen	Hy-line W-80	28	0.263
		https://www.hyline.com/literature/w-80	laying hen	Hy-line W-80	35	0.3415
		https://www.hyline.com/literature/w-80	laying hen	Hy-line W-80	42	0.424
		https://www.hyline.com/literature/w-80	laying hen	Hy-line W-80	49	0.5345
		https://www.hyline.com/literature/w-80	laying hen	Hy-line W-80	56	0.6345
		https://www.hyline.com/literature/w-80	laying hen	Hy-line W-80	63	0.714
		https://www.hyline.com/literature/w-80	laying hen	Hy-line W-80	70	0.801
		https://www.hyline.com/literature/w-80	laying hen	Hy-line W-80	77	0.8845
		https://www.hyline.com/literature/w-80	laying hen	Hy-line W-80	84	0.964
		https://www.hyline.com/literature/w-80	laying hen	Hy-line W-80	91	1.035
		https://www.hyline.com/literature/w-80	laying hen	Hy-line W-80	98	1.099
		https://www.hyline.com/literature/w-80	laying hen	Hy-line W-80	105	1.1555
		https://www.hyline.com/literature/w-80	laying hen	Hy-line W-80	112	1.204
		https://www.hyline.com/literature/w-80	laying hen	Hy-line W-80	119	1.257
		https://www.hyline.com/literature/w-80	laying hen	Hy-line W-80	126	1.292
		https://www.hyline.com/literature/w-80	laying hen	Hy-line W-80	133	1.335
		https://www.hyline.com/literature/w-80	laying hen	Hy-line W-80	140	1.385
		https://www.hyline.com/literature/w-80	laying hen	Hy-line W-80	147	1.415
		https://www.hyline.com/literature/w-80	laying hen	Hy-line W-80	154	1.445
		https://www.hyline.com/literature/w-80	laying hen	Hy-line W-80	161	1.485
		https://www.hyline.com/literature/w-80	laying hen	Hy-line W-80	168	1.51
		https://www.hyline.com/literature/w-80	laying hen	Hy-line W-80	175	1.545
		https://www.hyline.com/literature/w-80	laying hen	Hy-line W-80	182	1.575
		https://www.hyline.com/literature/w-80	laying hen	Hy-line W-80	189	1.59
		https://www.hyline.com/literature/w-80	laying hen	Hy-line W-80	196	1.62
		https://www.hyline.com/literature/w-80	laying hen	Hy-line W-80	203	1.64
		https://www.hyline.com/literature/w-80	laying hen	Hy-line W-80	210	1.655
		https://www.hyline.com/literature/w-80	laying hen	Hy-line W-80	217	1.665
		https://www.hyline.com/literature/w-80	laying hen	Hy-line W-80	224	1.675
		https://www.hyline.com/literature/w-80	laying hen	Hy-line W-80	231	1.685
		https://www.hyline.com/literature/w-80	laying hen	Hy-line W-80	238	1.69
		https://www.hyline.com/literature/w-80	laying hen	Hy-line W-80	245	1.695
		https://www.hyline.com/literature/w-80	laying hen	Hy-line W-80	252	1.695
		https://www.hyline.com/literature/w-80	laying hen	Hy-line W-80	259	1.7
		https://www.hyline.com/literature/w-80	laying hen	Hy-line W-80	266	1.7
		https://www.hyline.com/literature/w-80	laying hen	Hy-line W-80	273	1.7
		https://www.hyline.com/literature/w-80	laying hen	Hy-line W-80	280	1.705
		https://www.hyline.com/literature/w-80	laying hen	Hy-line W-80	287	1.705
		https://www.hyline.com/literature/w-80	laying hen	Hy-line W-80	294	1.71
		https://www.hyline.com/literature/w-80	laying hen	Hy-line W-80	301	1.71
		https://www.hyline.com/literature/w-80	laying hen	Hy-line W-80	308	1.715
		https://www.hyline.com/literature/w-80	laying hen	Hy-line W-80	315	1.715
		https://www.hyline.com/literature/w-80	laying hen	Hy-line W-80	322	1.715
		https://www.hyline.com/literature/w-80	laying hen	Hy-line W-80	329	1.72
		https://www.hyline.com/literature/w-80	laying hen	Hy-line W-80	336	1.72
		https://www.hyline.com/literature/w-80	laying hen	Hy-line W-80	343	1.72
		https://www.hyline.com/literature/w-80	laying hen	Hy-line W-80	350	1.72
		https://www.hyline.com/literature/w-80	laying hen	Hy-line W-80	357	1.725
		https://www.hyline.com/literature/w-80	laying hen	Hy-line W-80	364	1.725
		https://www.hyline.com/literature/w-80	laying hen	Hy-line W-80	371	1.725
		https://www.hyline.com/literature/w-80	laying hen	Hy-line W-80	378	1.725
		https://www.hyline.com/literature/w-80	laying hen	Hy-line W-80	385	1.725
		https://www.hyline.com/literature/w-80	laying hen	Hy-line W-80	392	1.725
		https://www.hyline.com/literature/w-80	laying hen	Hy-line W-80	399	1.725
		https://www.hyline.com/literature/w-80	laying hen	Hy-line W-80	406	1.725
		https://www.hyline.com/literature/w-80	laying hen	Hy-line W-80	413	1.725
		https://www.hyline.com/literature/w-80	laying hen	Hy-line W-80	420	1.725
		https://www.hyline.com/literature/w-80	laying hen	Hy-line W-80	427	1.725
		https://www.hyline.com/literature/w-80	laying hen	Hy-line W-80	434	1.725
		https://www.hyline.com/literature/w-80	laying hen	Hy-line W-80	441	1.725
		https://www.hyline.com/literature/w-80	laying hen	Hy-line W-80	448	1.725
		https://www.hyline.com/literature/w-80	laying hen	Hy-line W-80	455	1.725
		https://www.hyline.com/literature/w-80	laying hen	Hy-line W-80	462	1.725
		https://www.hyline.com/literature/w-80	laying hen	Hy-line W-80	469	1.725
		https://www.hyline.com/literature/w-80	laying hen	Hy-line W-80	476	1.725
		https://www.hyline.com/literature/w-80	laying hen	Hy-line W-80	483	1.725
		https://www.hyline.com/literature/w-80	laying hen	Hy-line W-80	490	1.725
		https://www.hyline.com/literature/w-80	laying hen	Hy-line W-80	497	1.725
		https://www.hyline.com/literature/w-80	laying hen	Hy-line W-80	504	1.725
		https://www.hyline.com/literature/w-80	laying hen	Hy-line W-80	511	1.725
		https://www.hyline.com/literature/w-80	laying hen	Hy-line W-80	518	1.725
		https://www.hyline.com/literature/w-80	laying hen	Hy-line W-80	525	1.725
		https://www.hyline.com/literature/w-80	laying hen	Hy-line W-80	532	1.725
		https://www.hyline.com/literature/w-80	laying hen	Hy-line W-80	539	1.725
		https://www.hyline.com/literature/w-80	laying hen	Hy-line W-80	546	1.725
		https://www.hyline.com/literature/w-80	laying hen	Hy-line W-80	553	1.725
		https://www.hyline.com/literature/w-80	laying hen	Hy-line W-80	560	1.725
		https://www.hyline.com/literature/w-80	laying hen	Hy-line W-80	567	1.725
		https://www.hyline.com/literature/w-80	laying hen	Hy-line W-80	574	1.725
		https://www.hyline.com/literature/w-80	laying hen	Hy-line W-80	581	1.725
		https://www.hyline.com/literature/w-80	laying hen	Hy-line W-80	588	1.725
		https://www.hyline.com/literature/w-80	laying hen	Hy-line W-80	595	1.725
		https://www.hyline.com/literature/w-80	laying hen	Hy-line W-80	602	1.725
		https://www.hyline.com/literature/w-80	laying hen	Hy-line W-80	609	1.725
		https://www.hyline.com/literature/w-80	laying hen	Hy-line W-80	616	1.725
		https://www.hyline.com/literature/w-80	laying hen	Hy-line W-80	623	1.725
		https://www.hyline.com/literature/w-80	laying hen	Hy-line W-80	630	1.725
		https://www.hyline.com/literature/w-80	laying hen	Hy-line W-80	637	1.725
		https://www.hyline.com/literature/w-80	laying hen	Hy-line W-80	644	1.725
		https://www.hyline.com/literature/w-80	laying hen	Hy-line W-80	651	1.725
		https://www.hyline.com/literature/w-80	laying hen	Hy-line W-80	658	1.725
		https://www.hyline.com/literature/w-80	laying hen	Hy-line W-80	665	1.725
		https://www.hyline.com/literature/w-80	laying hen	Hy-line W-80	672	1.725
		https://www.hyline.com/literature/w-80	laying hen	Hy-line W-80	679	1.725
		https://www.hyline.com/literature/w-80	laying hen	Hy-line W-80	686	1.725
		https://www.hyline.com/literature/w-80	laying hen	Hy-line W-80	693	1.725
		https://www.hyline.com/literature/w-80	laying hen	Hy-line W-80	700	1.725
		https://www.babcock-poultry.com/en/product/babcock-brown/	laying hen	Babcock Brown	7	0.06
		https://www.babcock-poultry.com/en/product/babcock-brown/	laying hen	Babcock Brown	14	0.125
		https://www.babcock-poultry.com/en/product/babcock-brown/	laying hen	Babcock Brown	21	0.19
		https://www.babcock-poultry.com/en/product/babcock-brown/	laying hen	Babcock Brown	28	0.26
		https://www.babcock-poultry.com/en/product/babcock-brown/	laying hen	Babcock Brown	35	0.355
		https://www.babcock-poultry.com/en/product/babcock-brown/	laying hen	Babcock Brown	42	0.45
		https://www.babcock-poultry.com/en/product/babcock-brown/	laying hen	Babcock Brown	49	0.55
		https://www.babcock-poultry.com/en/product/babcock-brown/	laying hen	Babcock Brown	56	0.65
		https://www.babcock-poultry.com/en/product/babcock-brown/	laying hen	Babcock Brown	63	0.74
		https://www.babcock-poultry.com/en/product/babcock-brown/	laying hen	Babcock Brown	70	0.83
		https://www.babcock-poultry.com/en/product/babcock-brown/	laying hen	Babcock Brown	77	0.92
		https://www.babcock-poultry.com/en/product/babcock-brown/	laying hen	Babcock Brown	84	1.025
		https://www.babcock-poultry.com/en/product/babcock-brown/	laying hen	Babcock Brown	91	1.11
		https://www.babcock-poultry.com/en/product/babcock-brown/	laying hen	Babcock Brown	98	1.2
		https://www.babcock-poultry.com/en/product/babcock-brown/	laying hen	Babcock Brown	105	1.29
		https://www.babcock-poultry.com/en/product/babcock-brown/	laying hen	Babcock Brown	112	1.38
		https://www.babcock-poultry.com/en/product/babcock-brown/	laying hen	Babcock Brown	119	1.45
		https://www.babcock-poultry.com/en/product/babcock-brown/	laying hen	Babcock Brown	126	1.515
		https://www.babcock-poultry.com/en/product/babcock-brown/	laying hen	Babcock Brown	133	1.58
		https://www.babcock-poultry.com/en/product/babcock-brown/	laying hen	Babcock Brown	140	1.63
		https://www.babcock-poultry.com/en/product/babcock-brown/	laying hen	Babcock Brown	147	1.67
		https://www.babcock-poultry.com/en/product/babcock-brown/	laying hen	Babcock Brown	154	1.705
		https://www.babcock-poultry.com/en/product/babcock-brown/	laying hen	Babcock Brown	161	1.735
		https://www.babcock-poultry.com/en/product/babcock-brown/	laying hen	Babcock Brown	168	1.76
		https://www.babcock-poultry.com/en/product/babcock-brown/	laying hen	Babcock Brown	175	1.78
		https://www.babcock-poultry.com/en/product/babcock-brown/	laying hen	Babcock Brown	182	1.795
		https://www.babcock-poultry.com/en/product/babcock-brown/	laying hen	Babcock Brown	189	1.805
		https://www.babcock-poultry.com/en/product/babcock-brown/	laying hen	Babcock Brown	196	1.815
		https://www.babcock-poultry.com/en/product/babcock-brown/	laying hen	Babcock Brown	203	1.824
		https://www.babcock-poultry.com/en/product/babcock-brown/	laying hen	Babcock Brown	210	1.832
		https://www.babcock-poultry.com/en/product/babcock-brown/	laying hen	Babcock Brown	217	1.84
		https://www.babcock-poultry.com/en/product/babcock-brown/	laying hen	Babcock Brown	224	1.848
		https://www.babcock-poultry.com/en/product/babcock-brown/	laying hen	Babcock Brown	231	1.855
		https://www.babcock-poultry.com/en/product/babcock-brown/	laying hen	Babcock Brown	238	1.861
		https://www.babcock-poultry.com/en/product/babcock-brown/	laying hen	Babcock Brown	245	1.867
		https://www.babcock-poultry.com/en/product/babcock-brown/	laying hen	Babcock Brown	252	1.873
		https://www.babcock-poultry.com/en/product/babcock-brown/	laying hen	Babcock Brown	259	1.878
		https://www.babcock-poultry.com/en/product/babcock-brown/	laying hen	Babcock Brown	266	1.882
		https://www.babcock-poultry.com/en/product/babcock-brown/	laying hen	Babcock Brown	273	1.886
		https://www.babcock-poultry.com/en/product/babcock-brown/	laying hen	Babcock Brown	280	1.89
		https://www.babcock-poultry.com/en/product/babcock-brown/	laying hen	Babcock Brown	287	1.894
		https://www.babcock-poultry.com/en/product/babcock-brown/	laying hen	Babcock Brown	294	1.898
		https://www.babcock-poultry.com/en/product/babcock-brown/	laying hen	Babcock Brown	301	1.902
		https://www.babcock-poultry.com/en/product/babcock-brown/	laying hen	Babcock Brown	308	1.906
		https://www.babcock-poultry.com/en/product/babcock-brown/	laying hen	Babcock Brown	315	1.91
		https://www.babcock-poultry.com/en/product/babcock-brown/	laying hen	Babcock Brown	322	1.914
		https://www.babcock-poultry.com/en/product/babcock-brown/	laying hen	Babcock Brown	329	1.918
		https://www.babcock-poultry.com/en/product/babcock-brown/	laying hen	Babcock Brown	336	1.921
		https://www.babcock-poultry.com/en/product/babcock-brown/	laying hen	Babcock Brown	343	1.924
		https://www.babcock-poultry.com/en/product/babcock-brown/	laying hen	Babcock Brown	350	1.927
		https://www.babcock-poultry.com/en/product/babcock-brown/	laying hen	Babcock Brown	357	1.93
		https://www.babcock-poultry.com/en/product/babcock-brown/	laying hen	Babcock Brown	364	1.933
		https://www.babcock-poultry.com/en/product/babcock-brown/	laying hen	Babcock Brown	371	1.936
		https://www.babcock-poultry.com/en/product/babcock-brown/	laying hen	Babcock Brown	378	1.938
		https://www.babcock-poultry.com/en/product/babcock-brown/	laying hen	Babcock Brown	385	1.94
		https://www.babcock-poultry.com/en/product/babcock-brown/	laying hen	Babcock Brown	392	1.942
		https://www.babcock-poultry.com/en/product/babcock-brown/	laying hen	Babcock Brown	399	1.944
		https://www.babcock-poultry.com/en/product/babcock-brown/	laying hen	Babcock Brown	406	1.946
		https://www.babcock-poultry.com/en/product/babcock-brown/	laying hen	Babcock Brown	413	1.948
		https://www.babcock-poultry.com/en/product/babcock-brown/	laying hen	Babcock Brown	420	1.95
		https://www.babcock-poultry.com/en/product/babcock-brown/	laying hen	Babcock Brown	427	1.952
		https://www.babcock-poultry.com/en/product/babcock-brown/	laying hen	Babcock Brown	434	1.954
		https://www.babcock-poultry.com/en/product/babcock-brown/	laying hen	Babcock Brown	441	1.956
		https://www.babcock-poultry.com/en/product/babcock-brown/	laying hen	Babcock Brown	448	1.958
		https://www.babcock-poultry.com/en/product/babcock-brown/	laying hen	Babcock Brown	455	1.96
		https://www.babcock-poultry.com/en/product/babcock-brown/	laying hen	Babcock Brown	462	1.962
		https://www.babcock-poultry.com/en/product/babcock-brown/	laying hen	Babcock Brown	469	1.964
		https://www.babcock-poultry.com/en/product/babcock-brown/	laying hen	Babcock Brown	476	1.966
		https://www.babcock-poultry.com/en/product/babcock-brown/	laying hen	Babcock Brown	483	1.968
		https://www.babcock-poultry.com/en/product/babcock-brown/	laying hen	Babcock Brown	490	1.97
		https://www.babcock-poultry.com/en/product/babcock-brown/	laying hen	Babcock Brown	497	1.972
		https://www.babcock-poultry.com/en/product/babcock-brown/	laying hen	Babcock Brown	504	1.973
		https://www.babcock-poultry.com/en/product/babcock-brown/	laying hen	Babcock Brown	511	1.974
		https://www.babcock-poultry.com/en/product/babcock-brown/	laying hen	Babcock Brown	518	1.975
		https://www.babcock-poultry.com/en/product/babcock-brown/	laying hen	Babcock Brown	525	1.976
		https://www.babcock-poultry.com/en/product/babcock-brown/	laying hen	Babcock Brown	532	1.977
		https://www.babcock-poultry.com/en/product/babcock-brown/	laying hen	Babcock Brown	539	1.978
		https://www.babcock-poultry.com/en/product/babcock-brown/	laying hen	Babcock Brown	546	1.979
		https://www.babcock-poultry.com/en/product/babcock-brown/	laying hen	Babcock Brown	553	1.98
		https://www.babcock-poultry.com/en/product/babcock-brown/	laying hen	Babcock Brown	560	1.981
		https://www.babcock-poultry.com/en/product/babcock-brown/	laying hen	Babcock Brown	567	1.982
		https://www.babcock-poultry.com/en/product/babcock-brown/	laying hen	Babcock Brown	574	1.983
		https://www.babcock-poultry.com/en/product/babcock-brown/	laying hen	Babcock Brown	581	1.984
		https://www.babcock-poultry.com/en/product/babcock-brown/	laying hen	Babcock Brown	588	1.985
		https://www.babcock-poultry.com/en/product/babcock-brown/	laying hen	Babcock Brown	595	1.986
		https://www.babcock-poultry.com/en/product/babcock-brown/	laying hen	Babcock Brown	602	1.987
		https://www.babcock-poultry.com/en/product/babcock-brown/	laying hen	Babcock Brown	609	1.988
		https://www.babcock-poultry.com/en/product/babcock-brown/	laying hen	Babcock Brown	616	1.989
		https://www.babcock-poultry.com/en/product/babcock-brown/	laying hen	Babcock Brown	623	1.99
		https://www.babcock-poultry.com/en/product/babcock-brown/	laying hen	Babcock Brown	630	1.991
		https://www.babcock-poultry.com/en/product/babcock-brown/	laying hen	Babcock Brown	637	1.992
		https://www.babcock-poultry.com/en/product/babcock-brown/	laying hen	Babcock Brown	644	1.993
		https://www.babcock-poultry.com/en/product/babcock-brown/	laying hen	Babcock Brown	651	1.994
		https://www.babcock-poultry.com/en/product/babcock-brown/	laying hen	Babcock Brown	658	1.995
		https://www.babcock-poultry.com/en/product/babcock-brown/	laying hen	Babcock Brown	665	1.996
		https://www.babcock-poultry.com/en/product/babcock-brown/	laying hen	Babcock Brown	672	1.997
		https://www.babcock-poultry.com/en/product/babcock-brown/	laying hen	Babcock Brown	679	1.998
		https://www.babcock-poultry.com/en/product/babcock-brown/	laying hen	Babcock Brown	686	1.999
		https://www.babcock-poultry.com/en/product/babcock-brown/	laying hen	Babcock Brown	693	2
		https://www.babcock-poultry.com/en/product/babcock-brown/	laying hen	Babcock Brown	700	2
		https://www.babcock-poultry.com/en/product/white/	laying hen	Babcock White	7	0.0605
		https://www.babcock-poultry.com/en/product/white/	laying hen	Babcock White	14	0.12
		https://www.babcock-poultry.com/en/product/white/	laying hen	Babcock White	21	0.195
		https://www.babcock-poultry.com/en/product/white/	laying hen	Babcock White	28	0.275
		https://www.babcock-poultry.com/en/product/white/	laying hen	Babcock White	35	0.35
		https://www.babcock-poultry.com/en/product/white/	laying hen	Babcock White	42	0.43
		https://www.babcock-poultry.com/en/product/white/	laying hen	Babcock White	49	0.51
		https://www.babcock-poultry.com/en/product/white/	laying hen	Babcock White	56	0.6
		https://www.babcock-poultry.com/en/product/white/	laying hen	Babcock White	63	0.68
		https://www.babcock-poultry.com/en/product/white/	laying hen	Babcock White	70	0.76
		https://www.babcock-poultry.com/en/product/white/	laying hen	Babcock White	77	0.845
		https://www.babcock-poultry.com/en/product/white/	laying hen	Babcock White	84	0.925
		https://www.babcock-poultry.com/en/product/white/	laying hen	Babcock White	91	1
		https://www.babcock-poultry.com/en/product/white/	laying hen	Babcock White	98	1.07
		https://www.babcock-poultry.com/en/product/white/	laying hen	Babcock White	105	1.135
		https://www.babcock-poultry.com/en/product/white/	laying hen	Babcock White	112	1.2
		https://www.babcock-poultry.com/en/product/white/	laying hen	Babcock White	119	1.255
		https://www.babcock-poultry.com/en/product/white/	laying hen	Babcock White	126	1.3
		https://www.babcock-poultry.com/en/product/white/	laying hen	Babcock White	133	1.36
		https://www.babcock-poultry.com/en/product/white/	laying hen	Babcock White	140	1.42
		https://www.babcock-poultry.com/en/product/white/	laying hen	Babcock White	147	1.495
		https://www.babcock-poultry.com/en/product/white/	laying hen	Babcock White	154	1.545
		https://www.babcock-poultry.com/en/product/white/	laying hen	Babcock White	161	1.58
		https://www.babcock-poultry.com/en/product/white/	laying hen	Babcock White	168	1.6
		https://www.babcock-poultry.com/en/product/white/	laying hen	Babcock White	175	1.615
		https://www.babcock-poultry.com/en/product/white/	laying hen	Babcock White	182	1.63
		https://www.babcock-poultry.com/en/product/white/	laying hen	Babcock White	189	1.64
		https://www.babcock-poultry.com/en/product/white/	laying hen	Babcock White	196	1.65
		https://www.babcock-poultry.com/en/product/white/	laying hen	Babcock White	203	1.658
		https://www.babcock-poultry.com/en/product/white/	laying hen	Babcock White	210	1.665
		https://www.babcock-poultry.com/en/product/white/	laying hen	Babcock White	217	1.669
		https://www.babcock-poultry.com/en/product/white/	laying hen	Babcock White	224	1.673
		https://www.babcock-poultry.com/en/product/white/	laying hen	Babcock White	231	1.677
		https://www.babcock-poultry.com/en/product/white/	laying hen	Babcock White	238	1.681
		https://www.babcock-poultry.com/en/product/white/	laying hen	Babcock White	245	1.685
		https://www.babcock-poultry.com/en/product/white/	laying hen	Babcock White	252	1.688
		https://www.babcock-poultry.com/en/product/white/	laying hen	Babcock White	259	1.691
		https://www.babcock-poultry.com/en/product/white/	laying hen	Babcock White	266	1.694
		https://www.babcock-poultry.com/en/product/white/	laying hen	Babcock White	273	1.697
		https://www.babcock-poultry.com/en/product/white/	laying hen	Babcock White	280	1.7
		https://www.babcock-poultry.com/en/product/white/	laying hen	Babcock White	287	1.702
		https://www.babcock-poultry.com/en/product/white/	laying hen	Babcock White	294	1.704
		https://www.babcock-poultry.com/en/product/white/	laying hen	Babcock White	301	1.706
		https://www.babcock-poultry.com/en/product/white/	laying hen	Babcock White	308	1.708
		https://www.babcock-poultry.com/en/product/white/	laying hen	Babcock White	315	1.71
		https://www.babcock-poultry.com/en/product/white/	laying hen	Babcock White	322	1.711
		https://www.babcock-poultry.com/en/product/white/	laying hen	Babcock White	329	1.712
		https://www.babcock-poultry.com/en/product/white/	laying hen	Babcock White	336	1.713
		https://www.babcock-poultry.com/en/product/white/	laying hen	Babcock White	343	1.714
		https://www.babcock-poultry.com/en/product/white/	laying hen	Babcock White	350	1.715
		https://www.babcock-poultry.com/en/product/white/	laying hen	Babcock White	357	1.716
		https://www.babcock-poultry.com/en/product/white/	laying hen	Babcock White	364	1.717
		https://www.babcock-poultry.com/en/product/white/	laying hen	Babcock White	371	1.718
		https://www.babcock-poultry.com/en/product/white/	laying hen	Babcock White	378	1.719
		https://www.babcock-poultry.com/en/product/white/	laying hen	Babcock White	385	1.72
		https://www.babcock-poultry.com/en/product/white/	laying hen	Babcock White	392	1.721
		https://www.babcock-poultry.com/en/product/white/	laying hen	Babcock White	399	1.722
		https://www.babcock-poultry.com/en/product/white/	laying hen	Babcock White	406	1.723
		https://www.babcock-poultry.com/en/product/white/	laying hen	Babcock White	413	1.724
		https://www.babcock-poultry.com/en/product/white/	laying hen	Babcock White	420	1.725
		https://www.babcock-poultry.com/en/product/white/	laying hen	Babcock White	427	1.726
		https://www.babcock-poultry.com/en/product/white/	laying hen	Babcock White	434	1.727
		https://www.babcock-poultry.com/en/product/white/	laying hen	Babcock White	441	1.728
		https://www.babcock-poultry.com/en/product/white/	laying hen	Babcock White	448	1.729
		https://www.babcock-poultry.com/en/product/white/	laying hen	Babcock White	455	1.73
		https://www.babcock-poultry.com/en/product/white/	laying hen	Babcock White	462	1.731
		https://www.babcock-poultry.com/en/product/white/	laying hen	Babcock White	469	1.732
		https://www.babcock-poultry.com/en/product/white/	laying hen	Babcock White	476	1.733
		https://www.babcock-poultry.com/en/product/white/	laying hen	Babcock White	483	1.734
		https://www.babcock-poultry.com/en/product/white/	laying hen	Babcock White	490	1.735
		https://www.babcock-poultry.com/en/product/white/	laying hen	Babcock White	497	1.736
		https://www.babcock-poultry.com/en/product/white/	laying hen	Babcock White	504	1.737
		https://www.babcock-poultry.com/en/product/white/	laying hen	Babcock White	511	1.738
		https://www.babcock-poultry.com/en/product/white/	laying hen	Babcock White	518	1.739
		https://www.babcock-poultry.com/en/product/white/	laying hen	Babcock White	525	1.74
		https://www.babcock-poultry.com/en/product/white/	laying hen	Babcock White	532	1.741
		https://www.babcock-poultry.com/en/product/white/	laying hen	Babcock White	539	1.742
		https://www.babcock-poultry.com/en/product/white/	laying hen	Babcock White	546	1.743
		https://www.babcock-poultry.com/en/product/white/	laying hen	Babcock White	553	1.744
		https://www.babcock-poultry.com/en/product/white/	laying hen	Babcock White	560	1.745
		https://www.babcock-poultry.com/en/product/white/	laying hen	Babcock White	567	1.746
		https://www.babcock-poultry.com/en/product/white/	laying hen	Babcock White	574	1.747
		https://www.babcock-poultry.com/en/product/white/	laying hen	Babcock White	581	1.748
		https://www.babcock-poultry.com/en/product/white/	laying hen	Babcock White	588	1.749
		https://www.babcock-poultry.com/en/product/white/	laying hen	Babcock White	595	1.75
		https://www.babcock-poultry.com/en/product/white/	laying hen	Babcock White	602	1.75
		https://www.babcock-poultry.com/en/product/white/	laying hen	Babcock White	609	1.75
		https://www.babcock-poultry.com/en/product/white/	laying hen	Babcock White	616	1.75
		https://www.babcock-poultry.com/en/product/white/	laying hen	Babcock White	623	1.75
		https://www.babcock-poultry.com/en/product/white/	laying hen	Babcock White	630	1.75
		https://www.babcock-poultry.com/en/product/white/	laying hen	Babcock White	637	1.75
		https://www.babcock-poultry.com/en/product/white/	laying hen	Babcock White	644	1.75
		https://www.babcock-poultry.com/en/product/white/	laying hen	Babcock White	651	1.75
		https://www.babcock-poultry.com/en/product/white/	laying hen	Babcock White	658	1.75
		https://www.babcock-poultry.com/en/product/white/	laying hen	Babcock White	665	1.75
		https://www.babcock-poultry.com/en/product/white/	laying hen	Babcock White	672	1.75
		https://www.babcock-poultry.com/en/product/white/	laying hen	Babcock White	679	1.75
		https://www.babcock-poultry.com/en/product/white/	laying hen	Babcock White	686	1.75
		https://www.babcock-poultry.com/en/product/white/	laying hen	Babcock White	693	1.75
		https://www.babcock-poultry.com/en/product/white/	laying hen	Babcock White	700	1.75
		https://layinghens.hendrix-genetics.com/en/our-brands/special-layer-breeds/azur/	laying hen	Azur	7	0.0675
		https://layinghens.hendrix-genetics.com/en/our-brands/special-layer-breeds/azur/	laying hen	Azur	14	0.1295
		https://layinghens.hendrix-genetics.com/en/our-brands/special-layer-breeds/azur/	laying hen	Azur	21	0.197
		https://layinghens.hendrix-genetics.com/en/our-brands/special-layer-breeds/azur/	laying hen	Azur	28	0.2705
		https://layinghens.hendrix-genetics.com/en/our-brands/special-layer-breeds/azur/	laying hen	Azur	35	0.3475
		https://layinghens.hendrix-genetics.com/en/our-brands/special-layer-breeds/azur/	laying hen	Azur	42	0.4275
		https://layinghens.hendrix-genetics.com/en/our-brands/special-layer-breeds/azur/	laying hen	Azur	49	0.51
		https://layinghens.hendrix-genetics.com/en/our-brands/special-layer-breeds/azur/	laying hen	Azur	56	0.593
		https://layinghens.hendrix-genetics.com/en/our-brands/special-layer-breeds/azur/	laying hen	Azur	63	0.677
		https://layinghens.hendrix-genetics.com/en/our-brands/special-layer-breeds/azur/	laying hen	Azur	70	0.76
		https://layinghens.hendrix-genetics.com/en/our-brands/special-layer-breeds/azur/	laying hen	Azur	77	0.842
		https://layinghens.hendrix-genetics.com/en/our-brands/special-layer-breeds/azur/	laying hen	Azur	84	0.922
		https://layinghens.hendrix-genetics.com/en/our-brands/special-layer-breeds/azur/	laying hen	Azur	91	0.999
		https://layinghens.hendrix-genetics.com/en/our-brands/special-layer-breeds/azur/	laying hen	Azur	98	1.073
		https://layinghens.hendrix-genetics.com/en/our-brands/special-layer-breeds/azur/	laying hen	Azur	105	1.1435
		https://layinghens.hendrix-genetics.com/en/our-brands/special-layer-breeds/azur/	laying hen	Azur	112	1.2085
		https://layinghens.hendrix-genetics.com/en/our-brands/special-layer-breeds/azur/	laying hen	Azur	119	1.2685
		https://layinghens.hendrix-genetics.com/en/our-brands/special-layer-breeds/azur/	laying hen	Azur	126	1.323
		https://layinghens.hendrix-genetics.com/en/our-brands/special-layer-breeds/azur/	laying hen	Azur	133	1.372
		https://layinghens.hendrix-genetics.com/en/our-brands/special-layer-breeds/azur/	laying hen	Azur	140	1.414
		https://layinghens.hendrix-genetics.com/en/our-brands/special-layer-breeds/azur/	laying hen	Azur	147	1.449
		https://layinghens.hendrix-genetics.com/en/our-brands/special-layer-breeds/azur/	laying hen	Azur	154	1.485
		https://layinghens.hendrix-genetics.com/en/our-brands/special-layer-breeds/azur/	laying hen	Azur	161	1.514
		https://layinghens.hendrix-genetics.com/en/our-brands/special-layer-breeds/azur/	laying hen	Azur	168	1.541
		https://layinghens.hendrix-genetics.com/en/our-brands/special-layer-breeds/azur/	laying hen	Azur	175	1.564
		https://layinghens.hendrix-genetics.com/en/our-brands/special-layer-breeds/azur/	laying hen	Azur	182	1.585
		https://layinghens.hendrix-genetics.com/en/our-brands/special-layer-breeds/azur/	laying hen	Azur	189	1.603
		https://layinghens.hendrix-genetics.com/en/our-brands/special-layer-breeds/azur/	laying hen	Azur	196	1.62
		https://layinghens.hendrix-genetics.com/en/our-brands/special-layer-breeds/azur/	laying hen	Azur	203	1.635
		https://layinghens.hendrix-genetics.com/en/our-brands/special-layer-breeds/azur/	laying hen	Azur	210	1.648
		https://layinghens.hendrix-genetics.com/en/our-brands/special-layer-breeds/azur/	laying hen	Azur	217	1.66
		https://layinghens.hendrix-genetics.com/en/our-brands/special-layer-breeds/azur/	laying hen	Azur	224	1.671
		https://layinghens.hendrix-genetics.com/en/our-brands/special-layer-breeds/azur/	laying hen	Azur	231	1.681
		https://layinghens.hendrix-genetics.com/en/our-brands/special-layer-breeds/azur/	laying hen	Azur	238	1.69
		https://layinghens.hendrix-genetics.com/en/our-brands/special-layer-breeds/azur/	laying hen	Azur	245	1.698
		https://layinghens.hendrix-genetics.com/en/our-brands/special-layer-breeds/azur/	laying hen	Azur	252	1.705
		https://layinghens.hendrix-genetics.com/en/our-brands/special-layer-breeds/azur/	laying hen	Azur	259	1.71
		https://layinghens.hendrix-genetics.com/en/our-brands/special-layer-breeds/azur/	laying hen	Azur	266	1.714
		https://layinghens.hendrix-genetics.com/en/our-brands/special-layer-breeds/azur/	laying hen	Azur	273	1.718
		https://layinghens.hendrix-genetics.com/en/our-brands/special-layer-breeds/azur/	laying hen	Azur	280	1.721
		https://layinghens.hendrix-genetics.com/en/our-brands/special-layer-breeds/azur/	laying hen	Azur	287	1.725
		https://layinghens.hendrix-genetics.com/en/our-brands/special-layer-breeds/azur/	laying hen	Azur	294	1.727
		https://layinghens.hendrix-genetics.com/en/our-brands/special-layer-breeds/azur/	laying hen	Azur	301	1.73
		https://layinghens.hendrix-genetics.com/en/our-brands/special-layer-breeds/azur/	laying hen	Azur	308	1.733
		https://layinghens.hendrix-genetics.com/en/our-brands/special-layer-breeds/azur/	laying hen	Azur	315	1.735
		https://layinghens.hendrix-genetics.com/en/our-brands/special-layer-breeds/azur/	laying hen	Azur	322	1.737
		https://layinghens.hendrix-genetics.com/en/our-brands/special-layer-breeds/azur/	laying hen	Azur	329	1.739
		https://layinghens.hendrix-genetics.com/en/our-brands/special-layer-breeds/azur/	laying hen	Azur	336	1.741
		https://layinghens.hendrix-genetics.com/en/our-brands/special-layer-breeds/azur/	laying hen	Azur	343	1.743
		https://layinghens.hendrix-genetics.com/en/our-brands/special-layer-breeds/azur/	laying hen	Azur	350	1.744
		https://layinghens.hendrix-genetics.com/en/our-brands/special-layer-breeds/azur/	laying hen	Azur	357	1.746
		https://layinghens.hendrix-genetics.com/en/our-brands/special-layer-breeds/azur/	laying hen	Azur	364	1.747
		https://layinghens.hendrix-genetics.com/en/our-brands/special-layer-breeds/azur/	laying hen	Azur	371	1.748
		https://layinghens.hendrix-genetics.com/en/our-brands/special-layer-breeds/azur/	laying hen	Azur	378	1.749
		https://layinghens.hendrix-genetics.com/en/our-brands/special-layer-breeds/azur/	laying hen	Azur	385	1.75
		https://layinghens.hendrix-genetics.com/en/our-brands/special-layer-breeds/azur/	laying hen	Azur	392	1.751
		https://layinghens.hendrix-genetics.com/en/our-brands/special-layer-breeds/azur/	laying hen	Azur	399	1.752
		https://layinghens.hendrix-genetics.com/en/our-brands/special-layer-breeds/azur/	laying hen	Azur	406	1.753
		https://layinghens.hendrix-genetics.com/en/our-brands/special-layer-breeds/azur/	laying hen	Azur	413	1.754
		https://layinghens.hendrix-genetics.com/en/our-brands/special-layer-breeds/azur/	laying hen	Azur	420	1.755
		https://layinghens.hendrix-genetics.com/en/our-brands/special-layer-breeds/azur/	laying hen	Azur	427	1.756
		https://layinghens.hendrix-genetics.com/en/our-brands/special-layer-breeds/azur/	laying hen	Azur	434	1.757
		https://layinghens.hendrix-genetics.com/en/our-brands/special-layer-breeds/azur/	laying hen	Azur	441	1.757
		https://layinghens.hendrix-genetics.com/en/our-brands/special-layer-breeds/azur/	laying hen	Azur	448	1.758
		https://layinghens.hendrix-genetics.com/en/our-brands/special-layer-breeds/azur/	laying hen	Azur	455	1.759
		https://layinghens.hendrix-genetics.com/en/our-brands/special-layer-breeds/azur/	laying hen	Azur	462	1.76
		https://layinghens.hendrix-genetics.com/en/our-brands/special-layer-breeds/azur/	laying hen	Azur	469	1.76
		https://layinghens.hendrix-genetics.com/en/our-brands/special-layer-breeds/azur/	laying hen	Azur	476	1.761
		https://layinghens.hendrix-genetics.com/en/our-brands/special-layer-breeds/azur/	laying hen	Azur	483	1.762
		https://layinghens.hendrix-genetics.com/en/our-brands/special-layer-breeds/azur/	laying hen	Azur	490	1.763
		https://layinghens.hendrix-genetics.com/en/our-brands/special-layer-breeds/azur/	laying hen	Azur	497	1.763
		https://layinghens.hendrix-genetics.com/en/our-brands/special-layer-breeds/azur/	laying hen	Azur	504	1.764
		https://layinghens.hendrix-genetics.com/en/our-brands/special-layer-breeds/azur/	laying hen	Azur	511	1.765
		https://layinghens.hendrix-genetics.com/en/our-brands/special-layer-breeds/azur/	laying hen	Azur	518	1.766
		https://layinghens.hendrix-genetics.com/en/our-brands/special-layer-breeds/azur/	laying hen	Azur	525	1.766
		https://layinghens.hendrix-genetics.com/en/our-brands/special-layer-breeds/azur/	laying hen	Azur	532	1.767
		https://layinghens.hendrix-genetics.com/en/our-brands/special-layer-breeds/azur/	laying hen	Azur	539	1.768
		https://layinghens.hendrix-genetics.com/en/our-brands/special-layer-breeds/azur/	laying hen	Azur	546	1.769
		https://layinghens.hendrix-genetics.com/en/our-brands/special-layer-breeds/azur/	laying hen	Azur	553	1.769
		https://layinghens.hendrix-genetics.com/en/our-brands/special-layer-breeds/azur/	laying hen	Azur	560	1.77
		https://layinghens.hendrix-genetics.com/en/our-brands/special-layer-breeds/azur/	laying hen	Azur	567	1.771
		https://layinghens.hendrix-genetics.com/en/our-brands/special-layer-breeds/azur/	laying hen	Azur	574	1.772
		https://layinghens.hendrix-genetics.com/en/our-brands/special-layer-breeds/azur/	laying hen	Azur	581	1.772
		https://layinghens.hendrix-genetics.com/en/our-brands/special-layer-breeds/azur/	laying hen	Azur	588	1.773
		https://layinghens.hendrix-genetics.com/en/our-brands/special-layer-breeds/azur/	laying hen	Azur	595	1.773
		https://layinghens.hendrix-genetics.com/en/our-brands/special-layer-breeds/azur/	laying hen	Azur	602	1.774
		https://layinghens.hendrix-genetics.com/en/our-brands/special-layer-breeds/azur/	laying hen	Azur	609	1.774
		https://layinghens.hendrix-genetics.com/en/our-brands/special-layer-breeds/azur/	laying hen	Azur	616	1.775
		https://layinghens.hendrix-genetics.com/en/our-brands/special-layer-breeds/azur/	laying hen	Azur	623	1.775
		https://layinghens.hendrix-genetics.com/en/our-brands/special-layer-breeds/azur/	laying hen	Azur	630	1.775
		https://layinghens.hendrix-genetics.com/en/our-brands/special-layer-breeds/azur/	laying hen	Azur	637	1.776
		https://layinghens.hendrix-genetics.com/en/our-brands/special-layer-breeds/azur/	laying hen	Azur	644	1.776
		https://layinghens.hendrix-genetics.com/en/our-brands/special-layer-breeds/azur/	laying hen	Azur	651	1.776
		https://layinghens.hendrix-genetics.com/en/our-brands/special-layer-breeds/azur/	laying hen	Azur	658	1.775
		https://layinghens.hendrix-genetics.com/en/our-brands/special-layer-breeds/azur/	laying hen	Azur	665	1.775
		https://layinghens.hendrix-genetics.com/en/our-brands/special-layer-breeds/azur/	laying hen	Azur	672	1.775
		https://layinghens.hendrix-genetics.com/en/our-brands/special-layer-breeds/azur/	laying hen	Azur	679	1.774
		https://layinghens.hendrix-genetics.com/en/our-brands/special-layer-breeds/azur/	laying hen	Azur	686	1.773
		https://layinghens.hendrix-genetics.com/en/our-brands/special-layer-breeds/azur/	laying hen	Azur	693	1.772
		https://layinghens.hendrix-genetics.com/en/our-brands/special-layer-breeds/azur/	laying hen	Azur	700	1.771
		https://www.bovans.com/en/product/bovans-black/	laying hen	Bovans Black	7	0.0605
		https://www.bovans.com/en/product/bovans-black/	laying hen	Bovans Black	14	0.125
		https://www.bovans.com/en/product/bovans-black/	laying hen	Bovans Black	28	0.27
		https://www.bovans.com/en/product/bovans-black/	laying hen	Bovans Black	35	0.36
		https://www.bovans.com/en/product/bovans-black/	laying hen	Bovans Black	42	0.455
		https://www.bovans.com/en/product/bovans-black/	laying hen	Bovans Black	49	0.555
		https://www.bovans.com/en/product/bovans-black/	laying hen	Bovans Black	56	0.6605
		https://www.bovans.com/en/product/bovans-black/	laying hen	Bovans Black	63	0.76
		https://www.bovans.com/en/product/bovans-black/	laying hen	Bovans Black	70	0.8605
		https://www.bovans.com/en/product/bovans-black/	laying hen	Bovans Black	77	0.955
		https://www.bovans.com/en/product/bovans-black/	laying hen	Bovans Black	84	1.05
		https://www.bovans.com/en/product/bovans-black/	laying hen	Bovans Black	91	1.1405
		https://www.bovans.com/en/product/bovans-black/	laying hen	Bovans Black	98	1.23
		https://www.bovans.com/en/product/bovans-black/	laying hen	Bovans Black	105	1.32
		https://www.bovans.com/en/product/bovans-black/	laying hen	Bovans Black	112	1.41
		https://www.bovans.com/en/product/bovans-black/	laying hen	Bovans Black	119	1.495
		https://www.bovans.com/en/product/bovans-black/	laying hen	Bovans Black	126	1.575
		https://www.bovans.com/en/product/bovans-black/	laying hen	Bovans Black	133	1.65
		https://www.bovans.com/en/product/bovans-black/	laying hen	Bovans Black	140	1.72
		https://www.bovans.com/en/product/bovans-black/	laying hen	Bovans Black	147	1.785
		https://www.bovans.com/en/product/bovans-black/	laying hen	Bovans Black	154	1.845
		https://www.bovans.com/en/product/bovans-black/	laying hen	Bovans Black	161	1.9
		https://www.bovans.com/en/product/bovans-black/	laying hen	Bovans Black	168	1.95
		https://www.bovans.com/en/product/bovans-black/	laying hen	Bovans Black	175	1.995
		https://www.bovans.com/en/product/bovans-black/	laying hen	Bovans Black	182	2.035
		https://www.bovans.com/en/product/bovans-black/	laying hen	Bovans Black	189	2.07
		https://www.bovans.com/en/product/bovans-black/	laying hen	Bovans Black	196	2.1
		https://www.bovans.com/en/product/bovans-black/	laying hen	Bovans Black	203	2.125
		https://www.bovans.com/en/product/bovans-black/	laying hen	Bovans Black	210	2.145
		https://www.bovans.com/en/product/bovans-black/	laying hen	Bovans Black	217	2.16
		https://www.bovans.com/en/product/bovans-black/	laying hen	Bovans Black	224	2.17
		https://www.bovans.com/en/product/bovans-black/	laying hen	Bovans Black	231	2.175
		https://www.bovans.com/en/product/bovans-black/	laying hen	Bovans Black	238	2.179
		https://www.bovans.com/en/product/bovans-black/	laying hen	Bovans Black	245	2.182
		https://www.bovans.com/en/product/bovans-black/	laying hen	Bovans Black	252	2.184
		https://www.bovans.com/en/product/bovans-black/	laying hen	Bovans Black	259	2.185
		https://www.bovans.com/en/product/bovans-black/	laying hen	Bovans Black	266	2.186
		https://www.bovans.com/en/product/bovans-black/	laying hen	Bovans Black	273	2.187
		https://www.bovans.com/en/product/bovans-black/	laying hen	Bovans Black	280	2.188
		https://www.bovans.com/en/product/bovans-black/	laying hen	Bovans Black	287	2.189
		https://www.bovans.com/en/product/bovans-black/	laying hen	Bovans Black	294	2.19
		https://www.bovans.com/en/product/bovans-black/	laying hen	Bovans Black	301	2.191
		https://www.bovans.com/en/product/bovans-black/	laying hen	Bovans Black	308	2.192
		https://www.bovans.com/en/product/bovans-black/	laying hen	Bovans Black	315	2.193
		https://www.bovans.com/en/product/bovans-black/	laying hen	Bovans Black	322	2.194
		https://www.bovans.com/en/product/bovans-black/	laying hen	Bovans Black	329	2.195
		https://www.bovans.com/en/product/bovans-black/	laying hen	Bovans Black	336	2.196
		https://www.bovans.com/en/product/bovans-black/	laying hen	Bovans Black	343	2.197
		https://www.bovans.com/en/product/bovans-black/	laying hen	Bovans Black	350	2.198
		https://www.bovans.com/en/product/bovans-black/	laying hen	Bovans Black	357	2.199
		https://www.bovans.com/en/product/bovans-black/	laying hen	Bovans Black	364	2.2
		https://www.bovans.com/en/product/bovans-black/	laying hen	Bovans Black	371	2.2
		https://www.bovans.com/en/product/bovans-black/	laying hen	Bovans Black	378	2.2
		https://www.bovans.com/en/product/bovans-black/	laying hen	Bovans Black	385	2.2
		https://www.bovans.com/en/product/bovans-black/	laying hen	Bovans Black	392	2.2
		https://www.bovans.com/en/product/bovans-black/	laying hen	Bovans Black	399	2.2
		https://www.bovans.com/en/product/bovans-black/	laying hen	Bovans Black	406	2.2
		https://www.bovans.com/en/product/bovans-black/	laying hen	Bovans Black	413	2.2
		https://www.bovans.com/en/product/bovans-black/	laying hen	Bovans Black	420	2.2
		https://www.bovans.com/en/product/bovans-black/	laying hen	Bovans Black	427	2.2
		https://www.bovans.com/en/product/bovans-black/	laying hen	Bovans Black	434	2.2
		https://www.bovans.com/en/product/bovans-black/	laying hen	Bovans Black	441	2.2
		https://www.bovans.com/en/product/bovans-black/	laying hen	Bovans Black	448	2.2
		https://www.bovans.com/en/product/bovans-black/	laying hen	Bovans Black	455	2.2
		https://www.bovans.com/en/product/bovans-black/	laying hen	Bovans Black	462	2.2
		https://www.bovans.com/en/product/bovans-black/	laying hen	Bovans Black	469	2.2
		https://www.bovans.com/en/product/bovans-black/	laying hen	Bovans Black	476	2.2
		https://www.bovans.com/en/product/bovans-black/	laying hen	Bovans Black	483	2.2
		https://www.bovans.com/en/product/bovans-black/	laying hen	Bovans Black	490	2.2
		https://www.bovans.com/en/product/bovans-black/	laying hen	Bovans Black	497	2.2
		https://www.bovans.com/en/product/bovans-black/	laying hen	Bovans Black	504	2.2
		https://www.bovans.com/en/product/bovans-black/	laying hen	Bovans Black	511	2.2
		https://www.bovans.com/en/product/bovans-black/	laying hen	Bovans Black	518	2.2
		https://www.bovans.com/en/product/bovans-black/	laying hen	Bovans Black	525	2.2
		https://www.bovans.com/en/product/bovans-black/	laying hen	Bovans Black	532	2.2
		https://www.bovans.com/en/product/bovans-black/	laying hen	Bovans Black	539	2.2
		https://www.bovans.com/en/product/bovans-black/	laying hen	Bovans Black	546	2.2
		https://www.bovans.com/en/product/bovans-black/	laying hen	Bovans Black	553	2.2
		https://www.bovans.com/en/product/bovans-black/	laying hen	Bovans Black	560	2.2
		https://www.bovans.com/en/product/bovans-black/	laying hen	Bovans Black	567	2.2
		https://www.bovans.com/en/product/bovans-black/	laying hen	Bovans Black	574	2.2
		https://www.bovans.com/en/product/bovans-black/	laying hen	Bovans Black	581	2.2
		https://www.bovans.com/en/product/bovans-black/	laying hen	Bovans Black	588	2.2
		https://www.bovans.com/en/product/bovans-black/	laying hen	Bovans Black	595	2.2
		https://www.bovans.com/en/product/bovans-black/	laying hen	Bovans Black	602	2.2
		https://www.bovans.com/en/product/bovans-black/	laying hen	Bovans Black	609	2.2
		https://www.bovans.com/en/product/bovans-black/	laying hen	Bovans Black	616	2.2
		https://www.bovans.com/en/product/bovans-black/	laying hen	Bovans Black	623	2.2
		https://www.bovans.com/en/product/bovans-black/	laying hen	Bovans Black	630	2.2
		https://www.bovans.com/en/product/bovans-black/	laying hen	Bovans Black	637	2.2
		https://www.bovans.com/en/product/bovans-black/	laying hen	Bovans Black	644	2.2
		https://www.bovans.com/en/product/bovans-black/	laying hen	Bovans Black	651	2.2
		https://www.bovans.com/en/product/bovans-black/	laying hen	Bovans Black	658	2.2
		https://www.bovans.com/en/product/bovans-black/	laying hen	Bovans Black	665	2.2
		https://www.bovans.com/en/product/bovans-black/	laying hen	Bovans Black	672	2.2
		https://www.bovans.com/en/product/bovans-black/	laying hen	Bovans Black	679	2.2
		https://www.bovans.com/en/product/bovans-black/	laying hen	Bovans Black	686	2.2
		https://www.bovans.com/en/product/bovans-black/	laying hen	Bovans Black	693	2.2
		https://www.bovans.com/en/product/bovans-black/	laying hen	Bovans Black	700	2.2
		https://www.bovans.com/en/product/bovans-brown/	laying hen	Bovans Brown	7	0.0605
		https://www.bovans.com/en/product/bovans-brown/	laying hen	Bovans Brown	14	0.12
		https://www.bovans.com/en/product/bovans-brown/	laying hen	Bovans Brown	21	0.175
		https://www.bovans.com/en/product/bovans-brown/	laying hen	Bovans Brown	28	0.245
		https://www.bovans.com/en/product/bovans-brown/	laying hen	Bovans Brown	35	0.3405
		https://www.bovans.com/en/product/bovans-brown/	laying hen	Bovans Brown	42	0.44
		https://www.bovans.com/en/product/bovans-brown/	laying hen	Bovans Brown	49	0.5405
		https://www.bovans.com/en/product/bovans-brown/	laying hen	Bovans Brown	56	0.63
		https://www.bovans.com/en/product/bovans-brown/	laying hen	Bovans Brown	63	0.72
		https://www.bovans.com/en/product/bovans-brown/	laying hen	Bovans Brown	70	0.81
		https://www.bovans.com/en/product/bovans-brown/	laying hen	Bovans Brown	77	0.9005
		https://www.bovans.com/en/product/bovans-brown/	laying hen	Bovans Brown	84	1
		https://www.bovans.com/en/product/bovans-brown/	laying hen	Bovans Brown	91	1.095
		https://www.bovans.com/en/product/bovans-brown/	laying hen	Bovans Brown	98	1.1805
		https://www.bovans.com/en/product/bovans-brown/	laying hen	Bovans Brown	105	1.265
		https://www.bovans.com/en/product/bovans-brown/	laying hen	Bovans Brown	112	1.35
		https://www.bovans.com/en/product/bovans-brown/	laying hen	Bovans Brown	119	1.425
		https://www.bovans.com/en/product/bovans-brown/	laying hen	Bovans Brown	126	1.5
		https://www.bovans.com/en/product/bovans-brown/	laying hen	Bovans Brown	133	1.56
		https://www.bovans.com/en/product/bovans-brown/	laying hen	Bovans Brown	140	1.61
		https://www.bovans.com/en/product/bovans-brown/	laying hen	Bovans Brown	147	1.665
		https://www.bovans.com/en/product/bovans-brown/	laying hen	Bovans Brown	154	1.71
		https://www.bovans.com/en/product/bovans-brown/	laying hen	Bovans Brown	161	1.74
		https://www.bovans.com/en/product/bovans-brown/	laying hen	Bovans Brown	168	1.76
		https://www.bovans.com/en/product/bovans-brown/	laying hen	Bovans Brown	175	1.77
		https://www.bovans.com/en/product/bovans-brown/	laying hen	Bovans Brown	182	1.78
		https://www.bovans.com/en/product/bovans-brown/	laying hen	Bovans Brown	189	1.79
		https://www.bovans.com/en/product/bovans-brown/	laying hen	Bovans Brown	196	1.8
		https://www.bovans.com/en/product/bovans-brown/	laying hen	Bovans Brown	203	1.81
		https://www.bovans.com/en/product/bovans-brown/	laying hen	Bovans Brown	210	1.82
		https://www.bovans.com/en/product/bovans-brown/	laying hen	Bovans Brown	217	1.825
		https://www.bovans.com/en/product/bovans-brown/	laying hen	Bovans Brown	224	1.83
		https://www.bovans.com/en/product/bovans-brown/	laying hen	Bovans Brown	231	1.835
		https://www.bovans.com/en/product/bovans-brown/	laying hen	Bovans Brown	238	1.84
		https://www.bovans.com/en/product/bovans-brown/	laying hen	Bovans Brown	245	1.845
		https://www.bovans.com/en/product/bovans-brown/	laying hen	Bovans Brown	252	1.85
		https://www.bovans.com/en/product/bovans-brown/	laying hen	Bovans Brown	259	1.852
		https://www.bovans.com/en/product/bovans-brown/	laying hen	Bovans Brown	266	1.854
		https://www.bovans.com/en/product/bovans-brown/	laying hen	Bovans Brown	273	1.856
		https://www.bovans.com/en/product/bovans-brown/	laying hen	Bovans Brown	280	1.858
		https://www.bovans.com/en/product/bovans-brown/	laying hen	Bovans Brown	287	1.86
		https://www.bovans.com/en/product/bovans-brown/	laying hen	Bovans Brown	294	1.862
		https://www.bovans.com/en/product/bovans-brown/	laying hen	Bovans Brown	301	1.864
		https://www.bovans.com/en/product/bovans-brown/	laying hen	Bovans Brown	308	1.866
		https://www.bovans.com/en/product/bovans-brown/	laying hen	Bovans Brown	315	1.87
		https://www.bovans.com/en/product/bovans-brown/	laying hen	Bovans Brown	322	1.872
		https://www.bovans.com/en/product/bovans-brown/	laying hen	Bovans Brown	329	1.874
		https://www.bovans.com/en/product/bovans-brown/	laying hen	Bovans Brown	336	1.876
		https://www.bovans.com/en/product/bovans-brown/	laying hen	Bovans Brown	343	1.878
		https://www.bovans.com/en/product/bovans-brown/	laying hen	Bovans Brown	350	1.88
		https://www.bovans.com/en/product/bovans-brown/	laying hen	Bovans Brown	357	1.882
		https://www.bovans.com/en/product/bovans-brown/	laying hen	Bovans Brown	364	1.884
		https://www.bovans.com/en/product/bovans-brown/	laying hen	Bovans Brown	371	1.886
		https://www.bovans.com/en/product/bovans-brown/	laying hen	Bovans Brown	378	1.888
		https://www.bovans.com/en/product/bovans-brown/	laying hen	Bovans Brown	385	1.89
		https://www.bovans.com/en/product/bovans-brown/	laying hen	Bovans Brown	392	1.892
		https://www.bovans.com/en/product/bovans-brown/	laying hen	Bovans Brown	399	1.894
		https://www.bovans.com/en/product/bovans-brown/	laying hen	Bovans Brown	406	1.896
		https://www.bovans.com/en/product/bovans-brown/	laying hen	Bovans Brown	413	1.898
		https://www.bovans.com/en/product/bovans-brown/	laying hen	Bovans Brown	420	1.9
		https://www.bovans.com/en/product/bovans-brown/	laying hen	Bovans Brown	427	1.902
		https://www.bovans.com/en/product/bovans-brown/	laying hen	Bovans Brown	434	1.904
		https://www.bovans.com/en/product/bovans-brown/	laying hen	Bovans Brown	441	1.906
		https://www.bovans.com/en/product/bovans-brown/	laying hen	Bovans Brown	448	1.908
		https://www.bovans.com/en/product/bovans-brown/	laying hen	Bovans Brown	455	1.91
		https://www.bovans.com/en/product/bovans-brown/	laying hen	Bovans Brown	462	1.912
		https://www.bovans.com/en/product/bovans-brown/	laying hen	Bovans Brown	469	1.914
		https://www.bovans.com/en/product/bovans-brown/	laying hen	Bovans Brown	476	1.916
		https://www.bovans.com/en/product/bovans-brown/	laying hen	Bovans Brown	483	1.918
		https://www.bovans.com/en/product/bovans-brown/	laying hen	Bovans Brown	490	1.92
		https://www.bovans.com/en/product/bovans-brown/	laying hen	Bovans Brown	497	1.922
		https://www.bovans.com/en/product/bovans-brown/	laying hen	Bovans Brown	504	1.924
		https://www.bovans.com/en/product/bovans-brown/	laying hen	Bovans Brown	511	1.926
		https://www.bovans.com/en/product/bovans-brown/	laying hen	Bovans Brown	518	1.928
		https://www.bovans.com/en/product/bovans-brown/	laying hen	Bovans Brown	525	1.93
		https://www.bovans.com/en/product/bovans-brown/	laying hen	Bovans Brown	532	1.932
		https://www.bovans.com/en/product/bovans-brown/	laying hen	Bovans Brown	539	1.934
		https://www.bovans.com/en/product/bovans-brown/	laying hen	Bovans Brown	546	1.936
		https://www.bovans.com/en/product/bovans-brown/	laying hen	Bovans Brown	553	1.938
		https://www.bovans.com/en/product/bovans-brown/	laying hen	Bovans Brown	560	1.94
		https://www.bovans.com/en/product/bovans-brown/	laying hen	Bovans Brown	567	1.942
		https://www.bovans.com/en/product/bovans-brown/	laying hen	Bovans Brown	574	1.944
		https://www.bovans.com/en/product/bovans-brown/	laying hen	Bovans Brown	581	1.946
		https://www.bovans.com/en/product/bovans-brown/	laying hen	Bovans Brown	588	1.948
		https://www.bovans.com/en/product/bovans-brown/	laying hen	Bovans Brown	595	1.95
		https://www.bovans.com/en/product/bovans-brown/	laying hen	Bovans Brown	602	1.952
		https://www.bovans.com/en/product/bovans-brown/	laying hen	Bovans Brown	609	1.954
		https://www.bovans.com/en/product/bovans-brown/	laying hen	Bovans Brown	616	1.956
		https://www.bovans.com/en/product/bovans-brown/	laying hen	Bovans Brown	623	1.958
		https://www.bovans.com/en/product/bovans-brown/	laying hen	Bovans Brown	630	1.96
		https://www.bovans.com/en/product/bovans-brown/	laying hen	Bovans Brown	637	1.962
		https://www.bovans.com/en/product/bovans-brown/	laying hen	Bovans Brown	644	1.964
		https://www.bovans.com/en/product/bovans-brown/	laying hen	Bovans Brown	651	1.966
		https://www.bovans.com/en/product/bovans-brown/	laying hen	Bovans Brown	658	1.968
		https://www.bovans.com/en/product/bovans-brown/	laying hen	Bovans Brown	665	1.97
		https://www.bovans.com/en/product/bovans-brown/	laying hen	Bovans Brown	672	1.971
		https://www.bovans.com/en/product/bovans-brown/	laying hen	Bovans Brown	679	1.972
		https://www.bovans.com/en/product/bovans-brown/	laying hen	Bovans Brown	686	1.973
		https://www.bovans.com/en/product/bovans-brown/	laying hen	Bovans Brown	693	1.974
		https://www.bovans.com/en/product/bovans-brown/	laying hen	Bovans Brown	700	1.975
		https://www.bovans.com/en/product/bovans-white/	laying hen	Bovans White	7	0.0605
		https://www.bovans.com/en/product/bovans-white/	laying hen	Bovans White	14	0.12
		https://www.bovans.com/en/product/bovans-white/	laying hen	Bovans White	21	0.195
		https://www.bovans.com/en/product/bovans-white/	laying hen	Bovans White	28	0.265
		https://www.bovans.com/en/product/bovans-white/	laying hen	Bovans White	35	0.3405
		https://www.bovans.com/en/product/bovans-white/	laying hen	Bovans White	42	0.4205
		https://www.bovans.com/en/product/bovans-white/	laying hen	Bovans White	49	0.5005
		https://www.bovans.com/en/product/bovans-white/	laying hen	Bovans White	56	0.5805
		https://www.bovans.com/en/product/bovans-white/	laying hen	Bovans White	63	0.6605
		https://www.bovans.com/en/product/bovans-white/	laying hen	Bovans White	70	0.7405
		https://www.bovans.com/en/product/bovans-white/	laying hen	Bovans White	77	0.815
		https://www.bovans.com/en/product/bovans-white/	laying hen	Bovans White	84	0.895
		https://www.bovans.com/en/product/bovans-white/	laying hen	Bovans White	91	0.96
		https://www.bovans.com/en/product/bovans-white/	laying hen	Bovans White	98	1.03
		https://www.bovans.com/en/product/bovans-white/	laying hen	Bovans White	105	1.095
		https://www.bovans.com/en/product/bovans-white/	laying hen	Bovans White	112	1.15
		https://www.bovans.com/en/product/bovans-white/	laying hen	Bovans White	119	1.205
		https://www.bovans.com/en/product/bovans-white/	laying hen	Bovans White	126	1.25
		https://www.bovans.com/en/product/bovans-white/	laying hen	Bovans White	133	1.31
		https://www.bovans.com/en/product/bovans-white/	laying hen	Bovans White	140	1.37
		https://www.bovans.com/en/product/bovans-white/	laying hen	Bovans White	147	1.445
		https://www.bovans.com/en/product/bovans-white/	laying hen	Bovans White	154	1.495
		https://www.bovans.com/en/product/bovans-white/	laying hen	Bovans White	161	1.53
		https://www.bovans.com/en/product/bovans-white/	laying hen	Bovans White	168	1.55
		https://www.bovans.com/en/product/bovans-white/	laying hen	Bovans White	175	1.565
		https://www.bovans.com/en/product/bovans-white/	laying hen	Bovans White	182	1.58
		https://www.bovans.com/en/product/bovans-white/	laying hen	Bovans White	189	1.59
		https://www.bovans.com/en/product/bovans-white/	laying hen	Bovans White	196	1.602
		https://www.bovans.com/en/product/bovans-white/	laying hen	Bovans White	203	1.608
		https://www.bovans.com/en/product/bovans-white/	laying hen	Bovans White	210	1.616
		https://www.bovans.com/en/product/bovans-white/	laying hen	Bovans White	217	1.621
		https://www.bovans.com/en/product/bovans-white/	laying hen	Bovans White	224	1.626
		https://www.bovans.com/en/product/bovans-white/	laying hen	Bovans White	231	1.629
		https://www.bovans.com/en/product/bovans-white/	laying hen	Bovans White	238	1.632
		https://www.bovans.com/en/product/bovans-white/	laying hen	Bovans White	245	1.635
		https://www.bovans.com/en/product/bovans-white/	laying hen	Bovans White	252	1.638
		https://www.bovans.com/en/product/bovans-white/	laying hen	Bovans White	259	1.641
		https://www.bovans.com/en/product/bovans-white/	laying hen	Bovans White	266	1.644
		https://www.bovans.com/en/product/bovans-white/	laying hen	Bovans White	273	1.647
		https://www.bovans.com/en/product/bovans-white/	laying hen	Bovans White	280	1.65
		https://www.bovans.com/en/product/bovans-white/	laying hen	Bovans White	287	1.652
		https://www.bovans.com/en/product/bovans-white/	laying hen	Bovans White	294	1.654
		https://www.bovans.com/en/product/bovans-white/	laying hen	Bovans White	301	1.656
		https://www.bovans.com/en/product/bovans-white/	laying hen	Bovans White	308	1.658
		https://www.bovans.com/en/product/bovans-white/	laying hen	Bovans White	315	1.66
		https://www.bovans.com/en/product/bovans-white/	laying hen	Bovans White	322	1.661
		https://www.bovans.com/en/product/bovans-white/	laying hen	Bovans White	329	1.662
		https://www.bovans.com/en/product/bovans-white/	laying hen	Bovans White	336	1.663
		https://www.bovans.com/en/product/bovans-white/	laying hen	Bovans White	343	1.664
		https://www.bovans.com/en/product/bovans-white/	laying hen	Bovans White	350	1.665
		https://www.bovans.com/en/product/bovans-white/	laying hen	Bovans White	357	1.666
		https://www.bovans.com/en/product/bovans-white/	laying hen	Bovans White	364	1.667
		https://www.bovans.com/en/product/bovans-white/	laying hen	Bovans White	371	1.668
		https://www.bovans.com/en/product/bovans-white/	laying hen	Bovans White	378	1.669
		https://www.bovans.com/en/product/bovans-white/	laying hen	Bovans White	385	1.67
		https://www.bovans.com/en/product/bovans-white/	laying hen	Bovans White	392	1.671
		https://www.bovans.com/en/product/bovans-white/	laying hen	Bovans White	399	1.672
		https://www.bovans.com/en/product/bovans-white/	laying hen	Bovans White	406	1.673
		https://www.bovans.com/en/product/bovans-white/	laying hen	Bovans White	413	1.674
		https://www.bovans.com/en/product/bovans-white/	laying hen	Bovans White	420	1.675
		https://www.bovans.com/en/product/bovans-white/	laying hen	Bovans White	427	1.676
		https://www.bovans.com/en/product/bovans-white/	laying hen	Bovans White	434	1.677
		https://www.bovans.com/en/product/bovans-white/	laying hen	Bovans White	441	1.678
		https://www.bovans.com/en/product/bovans-white/	laying hen	Bovans White	448	1.679
		https://www.bovans.com/en/product/bovans-white/	laying hen	Bovans White	455	1.68
		https://www.bovans.com/en/product/bovans-white/	laying hen	Bovans White	462	1.681
		https://www.bovans.com/en/product/bovans-white/	laying hen	Bovans White	469	1.682
		https://www.bovans.com/en/product/bovans-white/	laying hen	Bovans White	476	1.683
		https://www.bovans.com/en/product/bovans-white/	laying hen	Bovans White	483	1.684
		https://www.bovans.com/en/product/bovans-white/	laying hen	Bovans White	490	1.685
		https://www.bovans.com/en/product/bovans-white/	laying hen	Bovans White	497	1.686
		https://www.bovans.com/en/product/bovans-white/	laying hen	Bovans White	504	1.687
		https://www.bovans.com/en/product/bovans-white/	laying hen	Bovans White	511	1.688
		https://www.bovans.com/en/product/bovans-white/	laying hen	Bovans White	518	1.689
		https://www.bovans.com/en/product/bovans-white/	laying hen	Bovans White	525	1.69
		https://www.bovans.com/en/product/bovans-white/	laying hen	Bovans White	532	1.691
		https://www.bovans.com/en/product/bovans-white/	laying hen	Bovans White	539	1.692
		https://www.bovans.com/en/product/bovans-white/	laying hen	Bovans White	546	1.693
		https://www.bovans.com/en/product/bovans-white/	laying hen	Bovans White	553	1.694
		https://www.bovans.com/en/product/bovans-white/	laying hen	Bovans White	560	1.695
		https://www.bovans.com/en/product/bovans-white/	laying hen	Bovans White	567	1.696
		https://www.bovans.com/en/product/bovans-white/	laying hen	Bovans White	574	1.697
		https://www.bovans.com/en/product/bovans-white/	laying hen	Bovans White	581	1.698
		https://www.bovans.com/en/product/bovans-white/	laying hen	Bovans White	588	1.699
		https://www.bovans.com/en/product/bovans-white/	laying hen	Bovans White	595	1.7
		https://www.bovans.com/en/product/bovans-white/	laying hen	Bovans White	602	1.7
		https://www.bovans.com/en/product/bovans-white/	laying hen	Bovans White	609	1.7
		https://www.bovans.com/en/product/bovans-white/	laying hen	Bovans White	616	1.7
		https://www.bovans.com/en/product/bovans-white/	laying hen	Bovans White	623	1.7
		https://www.bovans.com/en/product/bovans-white/	laying hen	Bovans White	630	1.7
		https://www.bovans.com/en/product/bovans-white/	laying hen	Bovans White	637	1.7
		https://www.bovans.com/en/product/bovans-white/	laying hen	Bovans White	644	1.7
		https://www.bovans.com/en/product/bovans-white/	laying hen	Bovans White	651	1.7
		https://www.bovans.com/en/product/bovans-white/	laying hen	Bovans White	658	1.7
		https://www.bovans.com/en/product/bovans-white/	laying hen	Bovans White	665	1.7
		https://www.bovans.com/en/product/bovans-white/	laying hen	Bovans White	672	1.7
		https://www.bovans.com/en/product/bovans-white/	laying hen	Bovans White	679	1.7
		https://www.bovans.com/en/product/bovans-white/	laying hen	Bovans White	686	1.7
		https://www.bovans.com/en/product/bovans-white/	laying hen	Bovans White	693	1.7
		https://www.bovans.com/en/product/bovans-white/	laying hen	Bovans White	700	1.7
		https://www.dekalb-poultry.com/en/product/dekalb-brown/	laying hen	Dekalb Brown	7	0.0605
		https://www.dekalb-poultry.com/en/product/dekalb-brown/	laying hen	Dekalb Brown	14	0.115
		https://www.dekalb-poultry.com/en/product/dekalb-brown/	laying hen	Dekalb Brown	21	0.17
		https://www.dekalb-poultry.com/en/product/dekalb-brown/	laying hen	Dekalb Brown	28	0.24
		https://www.dekalb-poultry.com/en/product/dekalb-brown/	laying hen	Dekalb Brown	35	0.33
		https://www.dekalb-poultry.com/en/product/dekalb-brown/	laying hen	Dekalb Brown	42	0.43
		https://www.dekalb-poultry.com/en/product/dekalb-brown/	laying hen	Dekalb Brown	49	0.53
		https://www.dekalb-poultry.com/en/product/dekalb-brown/	laying hen	Dekalb Brown	56	0.6205
		https://www.dekalb-poultry.com/en/product/dekalb-brown/	laying hen	Dekalb Brown	63	0.71
		https://www.dekalb-poultry.com/en/product/dekalb-brown/	laying hen	Dekalb Brown	70	0.8
		https://www.dekalb-poultry.com/en/product/dekalb-brown/	laying hen	Dekalb Brown	77	0.89
		https://www.dekalb-poultry.com/en/product/dekalb-brown/	laying hen	Dekalb Brown	84	0.985
		https://www.dekalb-poultry.com/en/product/dekalb-brown/	laying hen	Dekalb Brown	91	1.08
		https://www.dekalb-poultry.com/en/product/dekalb-brown/	laying hen	Dekalb Brown	98	1.165
		https://www.dekalb-poultry.com/en/product/dekalb-brown/	laying hen	Dekalb Brown	105	1.25
		https://www.dekalb-poultry.com/en/product/dekalb-brown/	laying hen	Dekalb Brown	112	1.335
		https://www.dekalb-poultry.com/en/product/dekalb-brown/	laying hen	Dekalb Brown	119	1.41
		https://www.dekalb-poultry.com/en/product/dekalb-brown/	laying hen	Dekalb Brown	126	1.46
		https://www.dekalb-poultry.com/en/product/dekalb-brown/	laying hen	Dekalb Brown	133	1.525
		https://www.dekalb-poultry.com/en/product/dekalb-brown/	laying hen	Dekalb Brown	140	1.595
		https://www.dekalb-poultry.com/en/product/dekalb-brown/	laying hen	Dekalb Brown	147	1.65
		https://www.dekalb-poultry.com/en/product/dekalb-brown/	laying hen	Dekalb Brown	154	1.695
		https://www.dekalb-poultry.com/en/product/dekalb-brown/	laying hen	Dekalb Brown	161	1.73
		https://www.dekalb-poultry.com/en/product/dekalb-brown/	laying hen	Dekalb Brown	168	1.755
		https://www.dekalb-poultry.com/en/product/dekalb-brown/	laying hen	Dekalb Brown	175	1.775
		https://www.dekalb-poultry.com/en/product/dekalb-brown/	laying hen	Dekalb Brown	182	1.79
		https://www.dekalb-poultry.com/en/product/dekalb-brown/	laying hen	Dekalb Brown	189	1.8
		https://www.dekalb-poultry.com/en/product/dekalb-brown/	laying hen	Dekalb Brown	196	1.809
		https://www.dekalb-poultry.com/en/product/dekalb-brown/	laying hen	Dekalb Brown	203	1.817
		https://www.dekalb-poultry.com/en/product/dekalb-brown/	laying hen	Dekalb Brown	210	1.824
		https://www.dekalb-poultry.com/en/product/dekalb-brown/	laying hen	Dekalb Brown	217	1.83
		https://www.dekalb-poultry.com/en/product/dekalb-brown/	laying hen	Dekalb Brown	224	1.835
		https://www.dekalb-poultry.com/en/product/dekalb-brown/	laying hen	Dekalb Brown	231	1.84
		https://www.dekalb-poultry.com/en/product/dekalb-brown/	laying hen	Dekalb Brown	238	1.845
		https://www.dekalb-poultry.com/en/product/dekalb-brown/	laying hen	Dekalb Brown	245	1.85
		https://www.dekalb-poultry.com/en/product/dekalb-brown/	laying hen	Dekalb Brown	252	1.854
		https://www.dekalb-poultry.com/en/product/dekalb-brown/	laying hen	Dekalb Brown	259	1.858
		https://www.dekalb-poultry.com/en/product/dekalb-brown/	laying hen	Dekalb Brown	266	1.862
		https://www.dekalb-poultry.com/en/product/dekalb-brown/	laying hen	Dekalb Brown	273	1.865
		https://www.dekalb-poultry.com/en/product/dekalb-brown/	laying hen	Dekalb Brown	280	1.868
		https://www.dekalb-poultry.com/en/product/dekalb-brown/	laying hen	Dekalb Brown	287	1.87
		https://www.dekalb-poultry.com/en/product/dekalb-brown/	laying hen	Dekalb Brown	294	1.872
		https://www.dekalb-poultry.com/en/product/dekalb-brown/	laying hen	Dekalb Brown	301	1.874
		https://www.dekalb-poultry.com/en/product/dekalb-brown/	laying hen	Dekalb Brown	308	1.876
		https://www.dekalb-poultry.com/en/product/dekalb-brown/	laying hen	Dekalb Brown	315	1.878
		https://www.dekalb-poultry.com/en/product/dekalb-brown/	laying hen	Dekalb Brown	322	1.88
		https://www.dekalb-poultry.com/en/product/dekalb-brown/	laying hen	Dekalb Brown	329	1.882
		https://www.dekalb-poultry.com/en/product/dekalb-brown/	laying hen	Dekalb Brown	336	1.884
		https://www.dekalb-poultry.com/en/product/dekalb-brown/	laying hen	Dekalb Brown	343	1.886
		https://www.dekalb-poultry.com/en/product/dekalb-brown/	laying hen	Dekalb Brown	350	1.888
		https://www.dekalb-poultry.com/en/product/dekalb-brown/	laying hen	Dekalb Brown	357	1.89
		https://www.dekalb-poultry.com/en/product/dekalb-brown/	laying hen	Dekalb Brown	364	1.892
		https://www.dekalb-poultry.com/en/product/dekalb-brown/	laying hen	Dekalb Brown	371	1.894
		https://www.dekalb-poultry.com/en/product/dekalb-brown/	laying hen	Dekalb Brown	378	1.896
		https://www.dekalb-poultry.com/en/product/dekalb-brown/	laying hen	Dekalb Brown	385	1.898
		https://www.dekalb-poultry.com/en/product/dekalb-brown/	laying hen	Dekalb Brown	392	1.9
		https://www.dekalb-poultry.com/en/product/dekalb-brown/	laying hen	Dekalb Brown	399	1.902
		https://www.dekalb-poultry.com/en/product/dekalb-brown/	laying hen	Dekalb Brown	406	1.904
		https://www.dekalb-poultry.com/en/product/dekalb-brown/	laying hen	Dekalb Brown	413	1.906
		https://www.dekalb-poultry.com/en/product/dekalb-brown/	laying hen	Dekalb Brown	420	1.908
		https://www.dekalb-poultry.com/en/product/dekalb-brown/	laying hen	Dekalb Brown	427	1.91
		https://www.dekalb-poultry.com/en/product/dekalb-brown/	laying hen	Dekalb Brown	434	1.912
		https://www.dekalb-poultry.com/en/product/dekalb-brown/	laying hen	Dekalb Brown	441	1.914
		https://www.dekalb-poultry.com/en/product/dekalb-brown/	laying hen	Dekalb Brown	448	1.916
		https://www.dekalb-poultry.com/en/product/dekalb-brown/	laying hen	Dekalb Brown	455	1.918
		https://www.dekalb-poultry.com/en/product/dekalb-brown/	laying hen	Dekalb Brown	462	1.92
		https://www.dekalb-poultry.com/en/product/dekalb-brown/	laying hen	Dekalb Brown	469	1.922
		https://www.dekalb-poultry.com/en/product/dekalb-brown/	laying hen	Dekalb Brown	476	1.924
		https://www.dekalb-poultry.com/en/product/dekalb-brown/	laying hen	Dekalb Brown	483	1.926
		https://www.dekalb-poultry.com/en/product/dekalb-brown/	laying hen	Dekalb Brown	490	1.928
		https://www.dekalb-poultry.com/en/product/dekalb-brown/	laying hen	Dekalb Brown	497	1.93
		https://www.dekalb-poultry.com/en/product/dekalb-brown/	laying hen	Dekalb Brown	504	1.932
		https://www.dekalb-poultry.com/en/product/dekalb-brown/	laying hen	Dekalb Brown	511	1.934
		https://www.dekalb-poultry.com/en/product/dekalb-brown/	laying hen	Dekalb Brown	518	1.936
		https://www.dekalb-poultry.com/en/product/dekalb-brown/	laying hen	Dekalb Brown	525	1.938
		https://www.dekalb-poultry.com/en/product/dekalb-brown/	laying hen	Dekalb Brown	532	1.94
		https://www.dekalb-poultry.com/en/product/dekalb-brown/	laying hen	Dekalb Brown	539	1.941
		https://www.dekalb-poultry.com/en/product/dekalb-brown/	laying hen	Dekalb Brown	546	1.942
		https://www.dekalb-poultry.com/en/product/dekalb-brown/	laying hen	Dekalb Brown	553	1.943
		https://www.dekalb-poultry.com/en/product/dekalb-brown/	laying hen	Dekalb Brown	560	1.944
		https://www.dekalb-poultry.com/en/product/dekalb-brown/	laying hen	Dekalb Brown	567	1.945
		https://www.dekalb-poultry.com/en/product/dekalb-brown/	laying hen	Dekalb Brown	574	1.946
		https://www.dekalb-poultry.com/en/product/dekalb-brown/	laying hen	Dekalb Brown	581	1.947
		https://www.dekalb-poultry.com/en/product/dekalb-brown/	laying hen	Dekalb Brown	588	1.948
		https://www.dekalb-poultry.com/en/product/dekalb-brown/	laying hen	Dekalb Brown	595	1.949
		https://www.dekalb-poultry.com/en/product/dekalb-brown/	laying hen	Dekalb Brown	602	1.95
		https://www.dekalb-poultry.com/en/product/dekalb-brown/	laying hen	Dekalb Brown	609	1.95
		https://www.dekalb-poultry.com/en/product/dekalb-brown/	laying hen	Dekalb Brown	616	1.95
		https://www.dekalb-poultry.com/en/product/dekalb-brown/	laying hen	Dekalb Brown	623	1.95
		https://www.dekalb-poultry.com/en/product/dekalb-brown/	laying hen	Dekalb Brown	630	1.95
		https://www.dekalb-poultry.com/en/product/dekalb-brown/	laying hen	Dekalb Brown	637	1.95
		https://www.dekalb-poultry.com/en/product/dekalb-brown/	laying hen	Dekalb Brown	644	1.95
		https://www.dekalb-poultry.com/en/product/dekalb-brown/	laying hen	Dekalb Brown	651	1.95
		https://www.dekalb-poultry.com/en/product/dekalb-brown/	laying hen	Dekalb Brown	658	1.95
		https://www.dekalb-poultry.com/en/product/dekalb-brown/	laying hen	Dekalb Brown	665	1.95
		https://www.dekalb-poultry.com/en/product/dekalb-brown/	laying hen	Dekalb Brown	672	1.95
		https://www.dekalb-poultry.com/en/product/dekalb-brown/	laying hen	Dekalb Brown	679	1.95
		https://www.dekalb-poultry.com/en/product/dekalb-brown/	laying hen	Dekalb Brown	686	1.95
		https://www.dekalb-poultry.com/en/product/dekalb-brown/	laying hen	Dekalb Brown	693	1.95
		https://www.dekalb-poultry.com/en/product/dekalb-brown/	laying hen	Dekalb Brown	700	1.95
		https://www.dekalb-poultry.com/en/product/dekalb-white/	laying hen	Dekalb White	7	0.0605
		https://www.dekalb-poultry.com/en/product/dekalb-white/	laying hen	Dekalb White	14	0.115
		https://www.dekalb-poultry.com/en/product/dekalb-white/	laying hen	Dekalb White	21	0.17
		https://www.dekalb-poultry.com/en/product/dekalb-white/	laying hen	Dekalb White	28	0.24
		https://www.dekalb-poultry.com/en/product/dekalb-white/	laying hen	Dekalb White	35	0.33
		https://www.dekalb-poultry.com/en/product/dekalb-white/	laying hen	Dekalb White	42	0.43
		https://www.dekalb-poultry.com/en/product/dekalb-white/	laying hen	Dekalb White	49	0.53
		https://www.dekalb-poultry.com/en/product/dekalb-white/	laying hen	Dekalb White	56	0.6205
		https://www.dekalb-poultry.com/en/product/dekalb-white/	laying hen	Dekalb White	63	0.71
		https://www.dekalb-poultry.com/en/product/dekalb-white/	laying hen	Dekalb White	70	0.8
		https://www.dekalb-poultry.com/en/product/dekalb-white/	laying hen	Dekalb White	77	0.89
		https://www.dekalb-poultry.com/en/product/dekalb-white/	laying hen	Dekalb White	84	0.985
		https://www.dekalb-poultry.com/en/product/dekalb-white/	laying hen	Dekalb White	91	1.08
		https://www.dekalb-poultry.com/en/product/dekalb-white/	laying hen	Dekalb White	98	1.165
		https://www.dekalb-poultry.com/en/product/dekalb-white/	laying hen	Dekalb White	105	1.25
		https://www.dekalb-poultry.com/en/product/dekalb-white/	laying hen	Dekalb White	112	1.335
		https://www.dekalb-poultry.com/en/product/dekalb-white/	laying hen	Dekalb White	119	1.41
		https://www.dekalb-poultry.com/en/product/dekalb-white/	laying hen	Dekalb White	126	1.46
		https://www.dekalb-poultry.com/en/product/dekalb-white/	laying hen	Dekalb White	133	1.525
		https://www.dekalb-poultry.com/en/product/dekalb-white/	laying hen	Dekalb White	140	1.595
		https://www.dekalb-poultry.com/en/product/dekalb-white/	laying hen	Dekalb White	147	1.65
		https://www.dekalb-poultry.com/en/product/dekalb-white/	laying hen	Dekalb White	154	1.695
		https://www.dekalb-poultry.com/en/product/dekalb-white/	laying hen	Dekalb White	161	1.73
		https://www.dekalb-poultry.com/en/product/dekalb-white/	laying hen	Dekalb White	168	1.755
		https://www.dekalb-poultry.com/en/product/dekalb-white/	laying hen	Dekalb White	175	1.775
		https://www.dekalb-poultry.com/en/product/dekalb-white/	laying hen	Dekalb White	182	1.79
		https://www.dekalb-poultry.com/en/product/dekalb-white/	laying hen	Dekalb White	189	1.8
		https://www.dekalb-poultry.com/en/product/dekalb-white/	laying hen	Dekalb White	196	1.809
		https://www.dekalb-poultry.com/en/product/dekalb-white/	laying hen	Dekalb White	203	1.817
		https://www.dekalb-poultry.com/en/product/dekalb-white/	laying hen	Dekalb White	210	1.824
		https://www.dekalb-poultry.com/en/product/dekalb-white/	laying hen	Dekalb White	217	1.83
		https://www.dekalb-poultry.com/en/product/dekalb-white/	laying hen	Dekalb White	224	1.835
		https://www.dekalb-poultry.com/en/product/dekalb-white/	laying hen	Dekalb White	231	1.84
		https://www.dekalb-poultry.com/en/product/dekalb-white/	laying hen	Dekalb White	238	1.845
		https://www.dekalb-poultry.com/en/product/dekalb-white/	laying hen	Dekalb White	245	1.85
		https://www.dekalb-poultry.com/en/product/dekalb-white/	laying hen	Dekalb White	252	1.854
		https://www.dekalb-poultry.com/en/product/dekalb-white/	laying hen	Dekalb White	259	1.858
		https://www.dekalb-poultry.com/en/product/dekalb-white/	laying hen	Dekalb White	266	1.862
		https://www.dekalb-poultry.com/en/product/dekalb-white/	laying hen	Dekalb White	273	1.865
		https://www.dekalb-poultry.com/en/product/dekalb-white/	laying hen	Dekalb White	280	1.868
		https://www.dekalb-poultry.com/en/product/dekalb-white/	laying hen	Dekalb White	287	1.87
		https://www.dekalb-poultry.com/en/product/dekalb-white/	laying hen	Dekalb White	294	1.872
		https://www.dekalb-poultry.com/en/product/dekalb-white/	laying hen	Dekalb White	301	1.874
		https://www.dekalb-poultry.com/en/product/dekalb-white/	laying hen	Dekalb White	308	1.876
		https://www.dekalb-poultry.com/en/product/dekalb-white/	laying hen	Dekalb White	315	1.878
		https://www.dekalb-poultry.com/en/product/dekalb-white/	laying hen	Dekalb White	322	1.88
		https://www.dekalb-poultry.com/en/product/dekalb-white/	laying hen	Dekalb White	329	1.882
		https://www.dekalb-poultry.com/en/product/dekalb-white/	laying hen	Dekalb White	336	1.884
		https://www.dekalb-poultry.com/en/product/dekalb-white/	laying hen	Dekalb White	343	1.886
		https://www.dekalb-poultry.com/en/product/dekalb-white/	laying hen	Dekalb White	350	1.888
		https://www.dekalb-poultry.com/en/product/dekalb-white/	laying hen	Dekalb White	357	1.89
		https://www.dekalb-poultry.com/en/product/dekalb-white/	laying hen	Dekalb White	364	1.892
		https://www.dekalb-poultry.com/en/product/dekalb-white/	laying hen	Dekalb White	371	1.894
		https://www.dekalb-poultry.com/en/product/dekalb-white/	laying hen	Dekalb White	378	1.896
		https://www.dekalb-poultry.com/en/product/dekalb-white/	laying hen	Dekalb White	385	1.898
		https://www.dekalb-poultry.com/en/product/dekalb-white/	laying hen	Dekalb White	392	1.9
		https://www.dekalb-poultry.com/en/product/dekalb-white/	laying hen	Dekalb White	399	1.902
		https://www.dekalb-poultry.com/en/product/dekalb-white/	laying hen	Dekalb White	406	1.904
		https://www.dekalb-poultry.com/en/product/dekalb-white/	laying hen	Dekalb White	413	1.906
		https://www.dekalb-poultry.com/en/product/dekalb-white/	laying hen	Dekalb White	420	1.908
		https://www.dekalb-poultry.com/en/product/dekalb-white/	laying hen	Dekalb White	427	1.91
		https://www.dekalb-poultry.com/en/product/dekalb-white/	laying hen	Dekalb White	434	1.912
		https://www.dekalb-poultry.com/en/product/dekalb-white/	laying hen	Dekalb White	441	1.914
		https://www.dekalb-poultry.com/en/product/dekalb-white/	laying hen	Dekalb White	448	1.916
		https://www.dekalb-poultry.com/en/product/dekalb-white/	laying hen	Dekalb White	455	1.918
		https://www.dekalb-poultry.com/en/product/dekalb-white/	laying hen	Dekalb White	462	1.92
		https://www.dekalb-poultry.com/en/product/dekalb-white/	laying hen	Dekalb White	469	1.922
		https://www.dekalb-poultry.com/en/product/dekalb-white/	laying hen	Dekalb White	476	1.924
		https://www.dekalb-poultry.com/en/product/dekalb-white/	laying hen	Dekalb White	483	1.926
		https://www.dekalb-poultry.com/en/product/dekalb-white/	laying hen	Dekalb White	490	1.928
		https://www.dekalb-poultry.com/en/product/dekalb-white/	laying hen	Dekalb White	497	1.93
		https://www.dekalb-poultry.com/en/product/dekalb-white/	laying hen	Dekalb White	504	1.932
		https://www.dekalb-poultry.com/en/product/dekalb-white/	laying hen	Dekalb White	511	1.934
		https://www.dekalb-poultry.com/en/product/dekalb-white/	laying hen	Dekalb White	518	1.936
		https://www.dekalb-poultry.com/en/product/dekalb-white/	laying hen	Dekalb White	525	1.938
		https://www.dekalb-poultry.com/en/product/dekalb-white/	laying hen	Dekalb White	532	1.94
		https://www.dekalb-poultry.com/en/product/dekalb-white/	laying hen	Dekalb White	539	1.941
		https://www.dekalb-poultry.com/en/product/dekalb-white/	laying hen	Dekalb White	546	1.942
		https://www.dekalb-poultry.com/en/product/dekalb-white/	laying hen	Dekalb White	553	1.943
		https://www.dekalb-poultry.com/en/product/dekalb-white/	laying hen	Dekalb White	560	1.944
		https://www.dekalb-poultry.com/en/product/dekalb-white/	laying hen	Dekalb White	567	1.945
		https://www.dekalb-poultry.com/en/product/dekalb-white/	laying hen	Dekalb White	574	1.946
		https://www.dekalb-poultry.com/en/product/dekalb-white/	laying hen	Dekalb White	581	1.947
		https://www.dekalb-poultry.com/en/product/dekalb-white/	laying hen	Dekalb White	588	1.948
		https://www.dekalb-poultry.com/en/product/dekalb-white/	laying hen	Dekalb White	595	1.949
		https://www.dekalb-poultry.com/en/product/dekalb-white/	laying hen	Dekalb White	602	1.95
		https://www.dekalb-poultry.com/en/product/dekalb-white/	laying hen	Dekalb White	609	1.95
		https://www.dekalb-poultry.com/en/product/dekalb-white/	laying hen	Dekalb White	616	1.95
		https://www.dekalb-poultry.com/en/product/dekalb-white/	laying hen	Dekalb White	623	1.95
		https://www.dekalb-poultry.com/en/product/dekalb-white/	laying hen	Dekalb White	630	1.95
		https://www.dekalb-poultry.com/en/product/dekalb-white/	laying hen	Dekalb White	637	1.95
		https://www.dekalb-poultry.com/en/product/dekalb-white/	laying hen	Dekalb White	644	1.95
		https://www.dekalb-poultry.com/en/product/dekalb-white/	laying hen	Dekalb White	651	1.95
		https://www.dekalb-poultry.com/en/product/dekalb-white/	laying hen	Dekalb White	658	1.95
		https://www.dekalb-poultry.com/en/product/dekalb-white/	laying hen	Dekalb White	665	1.95
		https://www.dekalb-poultry.com/en/product/dekalb-white/	laying hen	Dekalb White	672	1.95
		https://www.dekalb-poultry.com/en/product/dekalb-white/	laying hen	Dekalb White	679	1.95
		https://www.dekalb-poultry.com/en/product/dekalb-white/	laying hen	Dekalb White	686	1.95
		https://www.dekalb-poultry.com/en/product/dekalb-white/	laying hen	Dekalb White	693	1.95
		https://www.dekalb-poultry.com/en/product/dekalb-white/	laying hen	Dekalb White	700	1.95
		https://www.hisex.com/en/product/hisex-brown/	laying hen	Hisex Brown	7	0.0605
		https://www.hisex.com/en/product/hisex-brown/	laying hen	Hisex Brown	21	0.17
		https://www.hisex.com/en/product/hisex-brown/	laying hen	Hisex Brown	28	0.24
		https://www.hisex.com/en/product/hisex-brown/	laying hen	Hisex Brown	35	0.33
		https://www.hisex.com/en/product/hisex-brown/	laying hen	Hisex Brown	42	0.43
		https://www.hisex.com/en/product/hisex-brown/	laying hen	Hisex Brown	49	0.53
		https://www.hisex.com/en/product/hisex-brown/	laying hen	Hisex Brown	56	0.6205
		https://www.hisex.com/en/product/hisex-brown/	laying hen	Hisex Brown	63	0.71
		https://www.hisex.com/en/product/hisex-brown/	laying hen	Hisex Brown	70	0.8
		https://www.hisex.com/en/product/hisex-brown/	laying hen	Hisex Brown	77	0.89
		https://www.hisex.com/en/product/hisex-brown/	laying hen	Hisex Brown	84	0.985
		https://www.hisex.com/en/product/hisex-brown/	laying hen	Hisex Brown	91	1.08
		https://www.hisex.com/en/product/hisex-brown/	laying hen	Hisex Brown	98	1.165
		https://www.hisex.com/en/product/hisex-brown/	laying hen	Hisex Brown	105	1.25
		https://www.hisex.com/en/product/hisex-brown/	laying hen	Hisex Brown	112	1.335
		https://www.hisex.com/en/product/hisex-brown/	laying hen	Hisex Brown	119	1.41
		https://www.hisex.com/en/product/hisex-brown/	laying hen	Hisex Brown	126	1.46
		https://www.hisex.com/en/product/hisex-brown/	laying hen	Hisex Brown	133	1.525
		https://www.hisex.com/en/product/hisex-brown/	laying hen	Hisex Brown	140	1.595
		https://www.hisex.com/en/product/hisex-brown/	laying hen	Hisex Brown	147	1.65
		https://www.hisex.com/en/product/hisex-brown/	laying hen	Hisex Brown	154	1.695
		https://www.hisex.com/en/product/hisex-brown/	laying hen	Hisex Brown	161	1.73
		https://www.hisex.com/en/product/hisex-brown/	laying hen	Hisex Brown	168	1.755
		https://www.hisex.com/en/product/hisex-brown/	laying hen	Hisex Brown	175	1.775
		https://www.hisex.com/en/product/hisex-brown/	laying hen	Hisex Brown	182	1.79
		https://www.hisex.com/en/product/hisex-brown/	laying hen	Hisex Brown	189	1.8
		https://www.hisex.com/en/product/hisex-brown/	laying hen	Hisex Brown	196	1.809
		https://www.hisex.com/en/product/hisex-brown/	laying hen	Hisex Brown	203	1.817
		https://www.hisex.com/en/product/hisex-brown/	laying hen	Hisex Brown	210	1.824
		https://www.hisex.com/en/product/hisex-brown/	laying hen	Hisex Brown	217	1.83
		https://www.hisex.com/en/product/hisex-brown/	laying hen	Hisex Brown	224	1.835
		https://www.hisex.com/en/product/hisex-brown/	laying hen	Hisex Brown	231	1.84
		https://www.hisex.com/en/product/hisex-brown/	laying hen	Hisex Brown	238	1.845
		https://www.hisex.com/en/product/hisex-brown/	laying hen	Hisex Brown	245	1.85
		https://www.hisex.com/en/product/hisex-brown/	laying hen	Hisex Brown	252	1.854
		https://www.hisex.com/en/product/hisex-brown/	laying hen	Hisex Brown	259	1.858
		https://www.hisex.com/en/product/hisex-brown/	laying hen	Hisex Brown	266	1.862
		https://www.hisex.com/en/product/hisex-brown/	laying hen	Hisex Brown	273	1.865
		https://www.hisex.com/en/product/hisex-brown/	laying hen	Hisex Brown	280	1.868
		https://www.hisex.com/en/product/hisex-brown/	laying hen	Hisex Brown	287	1.87
		https://www.hisex.com/en/product/hisex-brown/	laying hen	Hisex Brown	294	1.872
		https://www.hisex.com/en/product/hisex-brown/	laying hen	Hisex Brown	301	1.874
		https://www.hisex.com/en/product/hisex-brown/	laying hen	Hisex Brown	308	1.876
		https://www.hisex.com/en/product/hisex-brown/	laying hen	Hisex Brown	315	1.878
		https://www.hisex.com/en/product/hisex-brown/	laying hen	Hisex Brown	322	1.88
		https://www.hisex.com/en/product/hisex-brown/	laying hen	Hisex Brown	329	1.882
		https://www.hisex.com/en/product/hisex-brown/	laying hen	Hisex Brown	336	1.884
		https://www.hisex.com/en/product/hisex-brown/	laying hen	Hisex Brown	343	1.886
		https://www.hisex.com/en/product/hisex-brown/	laying hen	Hisex Brown	350	1.888
		https://www.hisex.com/en/product/hisex-brown/	laying hen	Hisex Brown	357	1.89
		https://www.hisex.com/en/product/hisex-brown/	laying hen	Hisex Brown	364	1.892
		https://www.hisex.com/en/product/hisex-brown/	laying hen	Hisex Brown	371	1.894
		https://www.hisex.com/en/product/hisex-brown/	laying hen	Hisex Brown	378	1.896
		https://www.hisex.com/en/product/hisex-brown/	laying hen	Hisex Brown	385	1.898
		https://www.hisex.com/en/product/hisex-brown/	laying hen	Hisex Brown	392	1.9
		https://www.hisex.com/en/product/hisex-brown/	laying hen	Hisex Brown	399	1.902
		https://www.hisex.com/en/product/hisex-brown/	laying hen	Hisex Brown	406	1.904
		https://www.hisex.com/en/product/hisex-brown/	laying hen	Hisex Brown	413	1.906
		https://www.hisex.com/en/product/hisex-brown/	laying hen	Hisex Brown	420	1.908
		https://www.hisex.com/en/product/hisex-brown/	laying hen	Hisex Brown	427	1.91
		https://www.hisex.com/en/product/hisex-brown/	laying hen	Hisex Brown	434	1.912
		https://www.hisex.com/en/product/hisex-brown/	laying hen	Hisex Brown	441	1.914
		https://www.hisex.com/en/product/hisex-brown/	laying hen	Hisex Brown	448	1.916
		https://www.hisex.com/en/product/hisex-brown/	laying hen	Hisex Brown	455	1.918
		https://www.hisex.com/en/product/hisex-brown/	laying hen	Hisex Brown	462	1.92
		https://www.hisex.com/en/product/hisex-brown/	laying hen	Hisex Brown	469	1.922
		https://www.hisex.com/en/product/hisex-brown/	laying hen	Hisex Brown	476	1.924
		https://www.hisex.com/en/product/hisex-brown/	laying hen	Hisex Brown	483	1.926
		https://www.hisex.com/en/product/hisex-brown/	laying hen	Hisex Brown	490	1.928
		https://www.hisex.com/en/product/hisex-brown/	laying hen	Hisex Brown	497	1.93
		https://www.hisex.com/en/product/hisex-brown/	laying hen	Hisex Brown	504	1.932
		https://www.hisex.com/en/product/hisex-brown/	laying hen	Hisex Brown	511	1.934
		https://www.hisex.com/en/product/hisex-brown/	laying hen	Hisex Brown	518	1.936
		https://www.hisex.com/en/product/hisex-brown/	laying hen	Hisex Brown	525	1.938
		https://www.hisex.com/en/product/hisex-brown/	laying hen	Hisex Brown	532	1.94
		https://www.hisex.com/en/product/hisex-brown/	laying hen	Hisex Brown	539	1.941
		https://www.hisex.com/en/product/hisex-brown/	laying hen	Hisex Brown	546	1.942
		https://www.hisex.com/en/product/hisex-brown/	laying hen	Hisex Brown	553	1.943
		https://www.hisex.com/en/product/hisex-brown/	laying hen	Hisex Brown	560	1.944
		https://www.hisex.com/en/product/hisex-brown/	laying hen	Hisex Brown	567	1.945
		https://www.hisex.com/en/product/hisex-brown/	laying hen	Hisex Brown	574	1.946
		https://www.hisex.com/en/product/hisex-brown/	laying hen	Hisex Brown	581	1.947
		https://www.hisex.com/en/product/hisex-brown/	laying hen	Hisex Brown	588	1.948
		https://www.hisex.com/en/product/hisex-brown/	laying hen	Hisex Brown	595	1.949
		https://www.hisex.com/en/product/hisex-brown/	laying hen	Hisex Brown	602	1.95
		https://www.hisex.com/en/product/hisex-brown/	laying hen	Hisex Brown	609	1.95
		https://www.hisex.com/en/product/hisex-brown/	laying hen	Hisex Brown	616	1.95
		https://www.hisex.com/en/product/hisex-brown/	laying hen	Hisex Brown	623	1.95
		https://www.hisex.com/en/product/hisex-brown/	laying hen	Hisex Brown	630	1.95
		https://www.hisex.com/en/product/hisex-brown/	laying hen	Hisex Brown	637	1.95
		https://www.hisex.com/en/product/hisex-brown/	laying hen	Hisex Brown	644	1.95
		https://www.hisex.com/en/product/hisex-brown/	laying hen	Hisex Brown	651	1.95
		https://www.hisex.com/en/product/hisex-brown/	laying hen	Hisex Brown	658	1.95
		https://www.hisex.com/en/product/hisex-brown/	laying hen	Hisex Brown	665	1.95
		https://www.hisex.com/en/product/hisex-brown/	laying hen	Hisex Brown	672	1.95
		https://www.hisex.com/en/product/hisex-brown/	laying hen	Hisex Brown	679	1.95
		https://www.hisex.com/en/product/hisex-brown/	laying hen	Hisex Brown	686	1.95
		https://www.hisex.com/en/product/hisex-brown/	laying hen	Hisex Brown	693	1.95
		https://www.hisex.com/en/product/hisex-brown/	laying hen	Hisex Brown	700	1.95
		https://www.hisex.com/en/product/hisex-white/	laying hen	Hisex White	7	0.0605
		https://www.hisex.com/en/product/hisex-white/	laying hen	Hisex White	14	0.12
		https://www.hisex.com/en/product/hisex-white/	laying hen	Hisex White	21	0.195
		https://www.hisex.com/en/product/hisex-white/	laying hen	Hisex White	28	0.265
		https://www.hisex.com/en/product/hisex-white/	laying hen	Hisex White	35	0.3405
		https://www.hisex.com/en/product/hisex-white/	laying hen	Hisex White	42	0.4205
		https://www.hisex.com/en/product/hisex-white/	laying hen	Hisex White	49	0.5005
		https://www.hisex.com/en/product/hisex-white/	laying hen	Hisex White	56	0.5805
		https://www.hisex.com/en/product/hisex-white/	laying hen	Hisex White	63	0.6605
		https://www.hisex.com/en/product/hisex-white/	laying hen	Hisex White	70	0.7405
		https://www.hisex.com/en/product/hisex-white/	laying hen	Hisex White	77	0.815
		https://www.hisex.com/en/product/hisex-white/	laying hen	Hisex White	84	0.895
		https://www.hisex.com/en/product/hisex-white/	laying hen	Hisex White	91	0.96
		https://www.hisex.com/en/product/hisex-white/	laying hen	Hisex White	98	1.03
		https://www.hisex.com/en/product/hisex-white/	laying hen	Hisex White	105	1.095
		https://www.hisex.com/en/product/hisex-white/	laying hen	Hisex White	112	1.15
		https://www.hisex.com/en/product/hisex-white/	laying hen	Hisex White	119	1.205
		https://www.hisex.com/en/product/hisex-white/	laying hen	Hisex White	126	1.25
		https://www.hisex.com/en/product/hisex-white/	laying hen	Hisex White	133	1.31
		https://www.hisex.com/en/product/hisex-white/	laying hen	Hisex White	140	1.37
		https://www.hisex.com/en/product/hisex-white/	laying hen	Hisex White	147	1.445
		https://www.hisex.com/en/product/hisex-white/	laying hen	Hisex White	154	1.495
		https://www.hisex.com/en/product/hisex-white/	laying hen	Hisex White	161	1.53
		https://www.hisex.com/en/product/hisex-white/	laying hen	Hisex White	168	1.55
		https://www.hisex.com/en/product/hisex-white/	laying hen	Hisex White	175	1.565
		https://www.hisex.com/en/product/hisex-white/	laying hen	Hisex White	182	1.58
		https://www.hisex.com/en/product/hisex-white/	laying hen	Hisex White	189	1.59
		https://www.hisex.com/en/product/hisex-white/	laying hen	Hisex White	196	1.602
		https://www.hisex.com/en/product/hisex-white/	laying hen	Hisex White	203	1.608
		https://www.hisex.com/en/product/hisex-white/	laying hen	Hisex White	210	1.616
		https://www.hisex.com/en/product/hisex-white/	laying hen	Hisex White	217	1.621
		https://www.hisex.com/en/product/hisex-white/	laying hen	Hisex White	224	1.626
		https://www.hisex.com/en/product/hisex-white/	laying hen	Hisex White	231	1.629
		https://www.hisex.com/en/product/hisex-white/	laying hen	Hisex White	238	1.632
		https://www.hisex.com/en/product/hisex-white/	laying hen	Hisex White	245	1.635
		https://www.hisex.com/en/product/hisex-white/	laying hen	Hisex White	252	1.638
		https://www.hisex.com/en/product/hisex-white/	laying hen	Hisex White	259	1.641
		https://www.hisex.com/en/product/hisex-white/	laying hen	Hisex White	266	1.644
		https://www.hisex.com/en/product/hisex-white/	laying hen	Hisex White	273	1.647
		https://www.hisex.com/en/product/hisex-white/	laying hen	Hisex White	280	1.65
		https://www.hisex.com/en/product/hisex-white/	laying hen	Hisex White	287	1.652
		https://www.hisex.com/en/product/hisex-white/	laying hen	Hisex White	294	1.654
		https://www.hisex.com/en/product/hisex-white/	laying hen	Hisex White	301	1.656
		https://www.hisex.com/en/product/hisex-white/	laying hen	Hisex White	308	1.658
		https://www.hisex.com/en/product/hisex-white/	laying hen	Hisex White	315	1.66
		https://www.hisex.com/en/product/hisex-white/	laying hen	Hisex White	322	1.661
		https://www.hisex.com/en/product/hisex-white/	laying hen	Hisex White	329	1.662
		https://www.hisex.com/en/product/hisex-white/	laying hen	Hisex White	336	1.663
		https://www.hisex.com/en/product/hisex-white/	laying hen	Hisex White	343	1.664
		https://www.hisex.com/en/product/hisex-white/	laying hen	Hisex White	350	1.665
		https://www.hisex.com/en/product/hisex-white/	laying hen	Hisex White	357	1.666
		https://www.hisex.com/en/product/hisex-white/	laying hen	Hisex White	364	1.667
		https://www.hisex.com/en/product/hisex-white/	laying hen	Hisex White	371	1.668
		https://www.hisex.com/en/product/hisex-white/	laying hen	Hisex White	378	1.669
		https://www.hisex.com/en/product/hisex-white/	laying hen	Hisex White	385	1.67
		https://www.hisex.com/en/product/hisex-white/	laying hen	Hisex White	392	1.671
		https://www.hisex.com/en/product/hisex-white/	laying hen	Hisex White	399	1.672
		https://www.hisex.com/en/product/hisex-white/	laying hen	Hisex White	406	1.673
		https://www.hisex.com/en/product/hisex-white/	laying hen	Hisex White	413	1.674
		https://www.hisex.com/en/product/hisex-white/	laying hen	Hisex White	420	1.675
		https://www.hisex.com/en/product/hisex-white/	laying hen	Hisex White	427	1.676
		https://www.hisex.com/en/product/hisex-white/	laying hen	Hisex White	434	1.677
		https://www.hisex.com/en/product/hisex-white/	laying hen	Hisex White	441	1.678
		https://www.hisex.com/en/product/hisex-white/	laying hen	Hisex White	448	1.679
		https://www.hisex.com/en/product/hisex-white/	laying hen	Hisex White	455	1.68
		https://www.hisex.com/en/product/hisex-white/	laying hen	Hisex White	462	1.681
		https://www.hisex.com/en/product/hisex-white/	laying hen	Hisex White	469	1.682
		https://www.hisex.com/en/product/hisex-white/	laying hen	Hisex White	476	1.683
		https://www.hisex.com/en/product/hisex-white/	laying hen	Hisex White	483	1.684
		https://www.hisex.com/en/product/hisex-white/	laying hen	Hisex White	490	1.685
		https://www.hisex.com/en/product/hisex-white/	laying hen	Hisex White	497	1.686
		https://www.hisex.com/en/product/hisex-white/	laying hen	Hisex White	504	1.687
		https://www.hisex.com/en/product/hisex-white/	laying hen	Hisex White	511	1.688
		https://www.hisex.com/en/product/hisex-white/	laying hen	Hisex White	518	1.689
		https://www.hisex.com/en/product/hisex-white/	laying hen	Hisex White	525	1.69
		https://www.hisex.com/en/product/hisex-white/	laying hen	Hisex White	532	1.691
		https://www.hisex.com/en/product/hisex-white/	laying hen	Hisex White	539	1.692
		https://www.hisex.com/en/product/hisex-white/	laying hen	Hisex White	546	1.693
		https://www.hisex.com/en/product/hisex-white/	laying hen	Hisex White	553	1.694
		https://www.hisex.com/en/product/hisex-white/	laying hen	Hisex White	560	1.695
		https://www.hisex.com/en/product/hisex-white/	laying hen	Hisex White	567	1.696
		https://www.hisex.com/en/product/hisex-white/	laying hen	Hisex White	574	1.697
		https://www.hisex.com/en/product/hisex-white/	laying hen	Hisex White	581	1.698
		https://www.hisex.com/en/product/hisex-white/	laying hen	Hisex White	588	1.699
		https://www.hisex.com/en/product/hisex-white/	laying hen	Hisex White	595	1.7
		https://www.hisex.com/en/product/hisex-white/	laying hen	Hisex White	602	1.7
		https://www.hisex.com/en/product/hisex-white/	laying hen	Hisex White	609	1.7
		https://www.hisex.com/en/product/hisex-white/	laying hen	Hisex White	616	1.7
		https://www.hisex.com/en/product/hisex-white/	laying hen	Hisex White	623	1.7
		https://www.hisex.com/en/product/hisex-white/	laying hen	Hisex White	630	1.7
		https://www.hisex.com/en/product/hisex-white/	laying hen	Hisex White	637	1.7
		https://www.hisex.com/en/product/hisex-white/	laying hen	Hisex White	644	1.7
		https://www.hisex.com/en/product/hisex-white/	laying hen	Hisex White	651	1.7
		https://www.hisex.com/en/product/hisex-white/	laying hen	Hisex White	658	1.7
		https://www.hisex.com/en/product/hisex-white/	laying hen	Hisex White	665	1.7
		https://www.hisex.com/en/product/hisex-white/	laying hen	Hisex White	672	1.7
		https://www.hisex.com/en/product/hisex-white/	laying hen	Hisex White	679	1.7
		https://www.hisex.com/en/product/hisex-white/	laying hen	Hisex White	686	1.7
		https://www.hisex.com/en/product/hisex-white/	laying hen	Hisex White	693	1.7
		https://www.hisex.com/en/product/hisex-white/	laying hen	Hisex White	700	1.7
		https://lohmann-breeders.com/strains/lohmann-brown-classic-cage-housing/	laying hen	Lohmann Br. C.	7	0.075
		https://lohmann-breeders.com/strains/lohmann-brown-classic-cage-housing/	laying hen	Lohmann Br. C.	14	0.13
		https://lohmann-breeders.com/strains/lohmann-brown-classic-cage-housing/	laying hen	Lohmann Br. C.	21	0.195
		https://lohmann-breeders.com/strains/lohmann-brown-classic-cage-housing/	laying hen	Lohmann Br. C.	28	0.273
		https://lohmann-breeders.com/strains/lohmann-brown-classic-cage-housing/	laying hen	Lohmann Br. C.	35	0.366
		https://lohmann-breeders.com/strains/lohmann-brown-classic-cage-housing/	laying hen	Lohmann Br. C.	42	0.469
		https://lohmann-breeders.com/strains/lohmann-brown-classic-cage-housing/	laying hen	Lohmann Br. C.	49	0.573
		https://lohmann-breeders.com/strains/lohmann-brown-classic-cage-housing/	laying hen	Lohmann Br. C.	56	0.677
		https://lohmann-breeders.com/strains/lohmann-brown-classic-cage-housing/	laying hen	Lohmann Br. C.	63	0.777
		https://lohmann-breeders.com/strains/lohmann-brown-classic-cage-housing/	laying hen	Lohmann Br. C.	70	0.873
		https://lohmann-breeders.com/strains/lohmann-brown-classic-cage-housing/	laying hen	Lohmann Br. C.	77	0.963
		https://lohmann-breeders.com/strains/lohmann-brown-classic-cage-housing/	laying hen	Lohmann Br. C.	84	1.047
		https://lohmann-breeders.com/strains/lohmann-brown-classic-cage-housing/	laying hen	Lohmann Br. C.	91	1.128
		https://lohmann-breeders.com/strains/lohmann-brown-classic-cage-housing/	laying hen	Lohmann Br. C.	98	1.205
		https://lohmann-breeders.com/strains/lohmann-brown-classic-cage-housing/	laying hen	Lohmann Br. C.	105	1.279
		https://lohmann-breeders.com/strains/lohmann-brown-classic-cage-housing/	laying hen	Lohmann Br. C.	112	1.351
		https://lohmann-breeders.com/strains/lohmann-brown-classic-cage-housing/	laying hen	Lohmann Br. C.	119	1.421
		https://lohmann-breeders.com/strains/lohmann-brown-classic-cage-housing/	laying hen	Lohmann Br. C.	126	1.493
		https://lohmann-breeders.com/strains/lohmann-brown-classic-cage-housing/	laying hen	Lohmann Br. C.	133	1.565
		https://lohmann-breeders.com/strains/lohmann-brown-classic-cage-housing/	laying hen	Lohmann Br. C.	140	1.635
		https://lohmann-breeders.com/strains/lohmann-brown-classic-cage-housing/	laying hen	Lohmann Br. C.	147	1.701
		https://lohmann-breeders.com/strains/lohmann-brown-classic-cage-housing/	laying hen	Lohmann Br. C.	154	1.76
		https://lohmann-breeders.com/strains/lohmann-brown-classic-cage-housing/	laying hen	Lohmann Br. C.	161	1.808
		https://lohmann-breeders.com/strains/lohmann-brown-classic-cage-housing/	laying hen	Lohmann Br. C.	168	1.846
		https://lohmann-breeders.com/strains/lohmann-brown-classic-cage-housing/	laying hen	Lohmann Br. C.	175	1.874
		https://lohmann-breeders.com/strains/lohmann-brown-classic-cage-housing/	laying hen	Lohmann Br. C.	182	1.893
		https://lohmann-breeders.com/strains/lohmann-brown-classic-cage-housing/	laying hen	Lohmann Br. C.	189	1.906
		https://lohmann-breeders.com/strains/lohmann-brown-classic-cage-housing/	laying hen	Lohmann Br. C.	196	1.914
		https://lohmann-breeders.com/strains/lohmann-brown-classic-cage-housing/	laying hen	Lohmann Br. C.	203	1.918
		https://lohmann-breeders.com/strains/lohmann-brown-classic-cage-housing/	laying hen	Lohmann Br. C.	210	1.921
		https://lohmann-breeders.com/strains/lohmann-brown-classic-cage-housing/	laying hen	Lohmann Br. C.	217	1.924
		https://lohmann-breeders.com/strains/lohmann-brown-classic-cage-housing/	laying hen	Lohmann Br. C.	224	1.926
		https://lohmann-breeders.com/strains/lohmann-brown-classic-cage-housing/	laying hen	Lohmann Br. C.	231	1.929
		https://lohmann-breeders.com/strains/lohmann-brown-classic-cage-housing/	laying hen	Lohmann Br. C.	238	1.932
		https://lohmann-breeders.com/strains/lohmann-brown-classic-cage-housing/	laying hen	Lohmann Br. C.	245	1.934
		https://lohmann-breeders.com/strains/lohmann-brown-classic-cage-housing/	laying hen	Lohmann Br. C.	252	1.936
		https://lohmann-breeders.com/strains/lohmann-brown-classic-cage-housing/	laying hen	Lohmann Br. C.	259	1.939
		https://lohmann-breeders.com/strains/lohmann-brown-classic-cage-housing/	laying hen	Lohmann Br. C.	266	1.941
		https://lohmann-breeders.com/strains/lohmann-brown-classic-cage-housing/	laying hen	Lohmann Br. C.	273	1.944
		https://lohmann-breeders.com/strains/lohmann-brown-classic-cage-housing/	laying hen	Lohmann Br. C.	280	1.946
		https://lohmann-breeders.com/strains/lohmann-brown-classic-cage-housing/	laying hen	Lohmann Br. C.	287	1.949
		https://lohmann-breeders.com/strains/lohmann-brown-classic-cage-housing/	laying hen	Lohmann Br. C.	294	1.952
		https://lohmann-breeders.com/strains/lohmann-brown-classic-cage-housing/	laying hen	Lohmann Br. C.	301	1.954
		https://lohmann-breeders.com/strains/lohmann-brown-classic-cage-housing/	laying hen	Lohmann Br. C.	308	1.956
		https://lohmann-breeders.com/strains/lohmann-brown-classic-cage-housing/	laying hen	Lohmann Br. C.	315	1.959
		https://lohmann-breeders.com/strains/lohmann-brown-classic-cage-housing/	laying hen	Lohmann Br. C.	322	1.961
		https://lohmann-breeders.com/strains/lohmann-brown-classic-cage-housing/	laying hen	Lohmann Br. C.	329	1.964
		https://lohmann-breeders.com/strains/lohmann-brown-classic-cage-housing/	laying hen	Lohmann Br. C.	336	1.966
		https://lohmann-breeders.com/strains/lohmann-brown-classic-cage-housing/	laying hen	Lohmann Br. C.	343	1.969
		https://lohmann-breeders.com/strains/lohmann-brown-classic-cage-housing/	laying hen	Lohmann Br. C.	350	1.972
		https://lohmann-breeders.com/strains/lohmann-brown-classic-cage-housing/	laying hen	Lohmann Br. C.	357	1.974
		https://lohmann-breeders.com/strains/lohmann-brown-classic-cage-housing/	laying hen	Lohmann Br. C.	364	1.976
		https://lohmann-breeders.com/strains/lohmann-brown-classic-cage-housing/	laying hen	Lohmann Br. C.	371	1.979
		https://lohmann-breeders.com/strains/lohmann-brown-classic-cage-housing/	laying hen	Lohmann Br. C.	378	1.981
		https://lohmann-breeders.com/strains/lohmann-brown-classic-cage-housing/	laying hen	Lohmann Br. C.	385	1.985
		https://lohmann-breeders.com/strains/lohmann-brown-classic-cage-housing/	laying hen	Lohmann Br. C.	392	1.986
		https://lohmann-breeders.com/strains/lohmann-brown-classic-cage-housing/	laying hen	Lohmann Br. C.	399	1.99
		https://lohmann-breeders.com/strains/lohmann-brown-classic-cage-housing/	laying hen	Lohmann Br. C.	406	1.992
		https://lohmann-breeders.com/strains/lohmann-brown-classic-cage-housing/	laying hen	Lohmann Br. C.	413	1.994
		https://lohmann-breeders.com/strains/lohmann-brown-classic-cage-housing/	laying hen	Lohmann Br. C.	420	1.996
		https://lohmann-breeders.com/strains/lohmann-brown-classic-cage-housing/	laying hen	Lohmann Br. C.	427	1.999
		https://lohmann-breeders.com/strains/lohmann-brown-classic-cage-housing/	laying hen	Lohmann Br. C.	434	2.001
		https://lohmann-breeders.com/strains/lohmann-brown-classic-cage-housing/	laying hen	Lohmann Br. C.	441	2.004
		https://lohmann-breeders.com/strains/lohmann-brown-classic-cage-housing/	laying hen	Lohmann Br. C.	448	2.006
		https://lohmann-breeders.com/strains/lohmann-brown-classic-cage-housing/	laying hen	Lohmann Br. C.	455	2.009
		https://lohmann-breeders.com/strains/lohmann-brown-classic-cage-housing/	laying hen	Lohmann Br. C.	462	2.012
		https://lohmann-breeders.com/strains/lohmann-brown-classic-cage-housing/	laying hen	Lohmann Br. C.	469	2.014
		https://lohmann-breeders.com/strains/lohmann-brown-classic-cage-housing/	laying hen	Lohmann Br. C.	476	2.016
		https://lohmann-breeders.com/strains/lohmann-brown-classic-cage-housing/	laying hen	Lohmann Br. C.	483	2.019
		https://lohmann-breeders.com/strains/lohmann-brown-classic-cage-housing/	laying hen	Lohmann Br. C.	490	2.021
		https://lohmann-breeders.com/strains/lohmann-brown-classic-cage-housing/	laying hen	Lohmann Br. C.	497	2.024
		https://lohmann-breeders.com/strains/lohmann-brown-classic-cage-housing/	laying hen	Lohmann Br. C.	504	2.026
		https://lohmann-breeders.com/strains/lohmann-brown-classic-cage-housing/	laying hen	Lohmann Br. C.	511	2.029
		https://lohmann-breeders.com/strains/lohmann-brown-classic-cage-housing/	laying hen	Lohmann Br. C.	518	2.032
		https://lohmann-breeders.com/strains/lohmann-brown-classic-cage-housing/	laying hen	Lohmann Br. C.	525	2.034
		https://lohmann-breeders.com/strains/lohmann-brown-classic-cage-housing/	laying hen	Lohmann Br. C.	532	2.036
		https://lohmann-breeders.com/strains/lohmann-brown-classic-cage-housing/	laying hen	Lohmann Br. C.	539	2.039
		https://lohmann-breeders.com/strains/lohmann-brown-classic-cage-housing/	laying hen	Lohmann Br. C.	546	2.041
		https://lohmann-breeders.com/strains/lohmann-brown-classic-cage-housing/	laying hen	Lohmann Br. C.	553	2.044
		https://lohmann-breeders.com/strains/lohmann-brown-classic-cage-housing/	laying hen	Lohmann Br. C.	560	2.046
		https://lohmann-breeders.com/strains/lohmann-brown-classic-cage-housing/	laying hen	Lohmann Br. C.	567	2.047
		https://lohmann-breeders.com/strains/lohmann-brown-classic-cage-housing/	laying hen	Lohmann Br. C.	574	2.048
		https://lohmann-breeders.com/strains/lohmann-brown-classic-cage-housing/	laying hen	Lohmann Br. C.	581	2.049
		https://lohmann-breeders.com/strains/lohmann-brown-classic-cage-housing/	laying hen	Lohmann Br. C.	588	2.05
		https://lohmann-breeders.com/strains/lohmann-brown-classic-cage-housing/	laying hen	Lohmann Br. C.	595	2.051
		https://lohmann-breeders.com/strains/lohmann-brown-classic-cage-housing/	laying hen	Lohmann Br. C.	602	2.052
		https://lohmann-breeders.com/strains/lohmann-brown-classic-cage-housing/	laying hen	Lohmann Br. C.	609	2.053
		https://lohmann-breeders.com/strains/lohmann-brown-classic-cage-housing/	laying hen	Lohmann Br. C.	616	2.054
		https://lohmann-breeders.com/strains/lohmann-brown-classic-cage-housing/	laying hen	Lohmann Br. C.	623	2.054
		https://lohmann-breeders.com/strains/lohmann-brown-classic-cage-housing/	laying hen	Lohmann Br. C.	630	2.055
		https://lohmann-breeders.com/strains/lohmann-brown-classic-cage-housing/	laying hen	Lohmann Br. C.	637	2.056
		https://lohmann-breeders.com/strains/lohmann-brown-classic-cage-housing/	laying hen	Lohmann Br. C.	644	2.056
		https://lohmann-breeders.com/strains/lohmann-brown-classic-cage-housing/	laying hen	Lohmann Br. C.	651	2.057
		https://lohmann-breeders.com/strains/lohmann-brown-classic-cage-housing/	laying hen	Lohmann Br. C.	658	2.057
		https://lohmann-breeders.com/strains/lohmann-brown-classic-cage-housing/	laying hen	Lohmann Br. C.	665	2.058
		https://lohmann-breeders.com/strains/lohmann-brown-classic-cage-housing/	laying hen	Lohmann Br. C.	672	2.059
		https://lohmann-breeders.com/strains/lohmann-brown-classic-cage-housing/	laying hen	Lohmann Br. C.	679	2.059
		https://lohmann-breeders.com/strains/lohmann-brown-classic-cage-housing/	laying hen	Lohmann Br. C.	686	2.06
		https://lohmann-breeders.com/strains/lohmann-brown-classic-cage-housing/	laying hen	Lohmann Br. C.	693	2.06
		https://lohmann-breeders.com/strains/lohmann-brown-classic-cage-housing/	laying hen	Lohmann Br. C.	700	2.061
		https://layinghens.hendrix-genetics.com/en/our-brands/special-layer-breeds/noirans/	laying hen	Noirans	7	0.068
		https://layinghens.hendrix-genetics.com/en/our-brands/special-layer-breeds/noirans/	laying hen	Noirans	14	0.1435
		https://layinghens.hendrix-genetics.com/en/our-brands/special-layer-breeds/noirans/	laying hen	Noirans	21	0.227
		https://layinghens.hendrix-genetics.com/en/our-brands/special-layer-breeds/noirans/	laying hen	Noirans	28	0.321
		https://layinghens.hendrix-genetics.com/en/our-brands/special-layer-breeds/noirans/	laying hen	Noirans	35	0.4215
		https://layinghens.hendrix-genetics.com/en/our-brands/special-layer-breeds/noirans/	laying hen	Noirans	42	0.528
		https://layinghens.hendrix-genetics.com/en/our-brands/special-layer-breeds/noirans/	laying hen	Noirans	49	0.637
		https://layinghens.hendrix-genetics.com/en/our-brands/special-layer-breeds/noirans/	laying hen	Noirans	56	0.7475
		https://layinghens.hendrix-genetics.com/en/our-brands/special-layer-breeds/noirans/	laying hen	Noirans	63	0.8575
		https://layinghens.hendrix-genetics.com/en/our-brands/special-layer-breeds/noirans/	laying hen	Noirans	70	0.966
		https://layinghens.hendrix-genetics.com/en/our-brands/special-layer-breeds/noirans/	laying hen	Noirans	77	1.072
		https://layinghens.hendrix-genetics.com/en/our-brands/special-layer-breeds/noirans/	laying hen	Noirans	84	1.1735
		https://layinghens.hendrix-genetics.com/en/our-brands/special-layer-breeds/noirans/	laying hen	Noirans	91	1.271
		https://layinghens.hendrix-genetics.com/en/our-brands/special-layer-breeds/noirans/	laying hen	Noirans	98	1.363
		https://layinghens.hendrix-genetics.com/en/our-brands/special-layer-breeds/noirans/	laying hen	Noirans	105	1.45
		https://layinghens.hendrix-genetics.com/en/our-brands/special-layer-breeds/noirans/	laying hen	Noirans	112	1.5315
		https://layinghens.hendrix-genetics.com/en/our-brands/special-layer-breeds/noirans/	laying hen	Noirans	119	1.608
		https://layinghens.hendrix-genetics.com/en/our-brands/special-layer-breeds/noirans/	laying hen	Noirans	126	1.68
		https://layinghens.hendrix-genetics.com/en/our-brands/special-layer-breeds/noirans/	laying hen	Noirans	133	1.747
		https://layinghens.hendrix-genetics.com/en/our-brands/special-layer-breeds/noirans/	laying hen	Noirans	140	1.81
		https://layinghens.hendrix-genetics.com/en/our-brands/special-layer-breeds/noirans/	laying hen	Noirans	147	1.87
		https://layinghens.hendrix-genetics.com/en/our-brands/special-layer-breeds/noirans/	laying hen	Noirans	154	1.93
		https://layinghens.hendrix-genetics.com/en/our-brands/special-layer-breeds/noirans/	laying hen	Noirans	161	1.965
		https://layinghens.hendrix-genetics.com/en/our-brands/special-layer-breeds/noirans/	laying hen	Noirans	168	1.991
		https://layinghens.hendrix-genetics.com/en/our-brands/special-layer-breeds/noirans/	laying hen	Noirans	175	2.011
		https://layinghens.hendrix-genetics.com/en/our-brands/special-layer-breeds/noirans/	laying hen	Noirans	182	2.027
		https://layinghens.hendrix-genetics.com/en/our-brands/special-layer-breeds/noirans/	laying hen	Noirans	189	2.039
		https://layinghens.hendrix-genetics.com/en/our-brands/special-layer-breeds/noirans/	laying hen	Noirans	196	2.048
		https://layinghens.hendrix-genetics.com/en/our-brands/special-layer-breeds/noirans/	laying hen	Noirans	203	2.056
		https://layinghens.hendrix-genetics.com/en/our-brands/special-layer-breeds/noirans/	laying hen	Noirans	210	2.064
		https://layinghens.hendrix-genetics.com/en/our-brands/special-layer-breeds/noirans/	laying hen	Noirans	217	2.072
		https://layinghens.hendrix-genetics.com/en/our-brands/special-layer-breeds/noirans/	laying hen	Noirans	224	2.08
		https://layinghens.hendrix-genetics.com/en/our-brands/special-layer-breeds/noirans/	laying hen	Noirans	231	2.088
		https://layinghens.hendrix-genetics.com/en/our-brands/special-layer-breeds/noirans/	laying hen	Noirans	238	2.097
		https://layinghens.hendrix-genetics.com/en/our-brands/special-layer-breeds/noirans/	laying hen	Noirans	245	2.105
		https://layinghens.hendrix-genetics.com/en/our-brands/special-layer-breeds/noirans/	laying hen	Noirans	252	2.114
		https://layinghens.hendrix-genetics.com/en/our-brands/special-layer-breeds/noirans/	laying hen	Noirans	259	2.121
		https://layinghens.hendrix-genetics.com/en/our-brands/special-layer-breeds/noirans/	laying hen	Noirans	266	2.121
		https://layinghens.hendrix-genetics.com/en/our-brands/special-layer-breeds/noirans/	laying hen	Noirans	273	2.126
		https://layinghens.hendrix-genetics.com/en/our-brands/special-layer-breeds/noirans/	laying hen	Noirans	280	2.131
		https://layinghens.hendrix-genetics.com/en/our-brands/special-layer-breeds/noirans/	laying hen	Noirans	287	2.136
		https://layinghens.hendrix-genetics.com/en/our-brands/special-layer-breeds/noirans/	laying hen	Noirans	294	2.141
		https://layinghens.hendrix-genetics.com/en/our-brands/special-layer-breeds/noirans/	laying hen	Noirans	301	2.145
		https://layinghens.hendrix-genetics.com/en/our-brands/special-layer-breeds/noirans/	laying hen	Noirans	308	2.15
		https://layinghens.hendrix-genetics.com/en/our-brands/special-layer-breeds/noirans/	laying hen	Noirans	315	2.154
		https://layinghens.hendrix-genetics.com/en/our-brands/special-layer-breeds/noirans/	laying hen	Noirans	322	2.158
		https://layinghens.hendrix-genetics.com/en/our-brands/special-layer-breeds/noirans/	laying hen	Noirans	329	2.162
		https://layinghens.hendrix-genetics.com/en/our-brands/special-layer-breeds/noirans/	laying hen	Noirans	336	2.166
		https://layinghens.hendrix-genetics.com/en/our-brands/special-layer-breeds/noirans/	laying hen	Noirans	343	2.169
		https://layinghens.hendrix-genetics.com/en/our-brands/special-layer-breeds/noirans/	laying hen	Noirans	350	2.173
		https://layinghens.hendrix-genetics.com/en/our-brands/special-layer-breeds/noirans/	laying hen	Noirans	357	2.176
		https://layinghens.hendrix-genetics.com/en/our-brands/special-layer-breeds/noirans/	laying hen	Noirans	364	2.179
		https://layinghens.hendrix-genetics.com/en/our-brands/special-layer-breeds/noirans/	laying hen	Noirans	371	2.183
		https://layinghens.hendrix-genetics.com/en/our-brands/special-layer-breeds/noirans/	laying hen	Noirans	378	2.185
		https://layinghens.hendrix-genetics.com/en/our-brands/special-layer-breeds/noirans/	laying hen	Noirans	385	2.188
		https://layinghens.hendrix-genetics.com/en/our-brands/special-layer-breeds/noirans/	laying hen	Noirans	392	2.191
		https://layinghens.hendrix-genetics.com/en/our-brands/special-layer-breeds/noirans/	laying hen	Noirans	399	2.193
		https://layinghens.hendrix-genetics.com/en/our-brands/special-layer-breeds/noirans/	laying hen	Noirans	406	2.196
		https://layinghens.hendrix-genetics.com/en/our-brands/special-layer-breeds/noirans/	laying hen	Noirans	413	2.198
		https://layinghens.hendrix-genetics.com/en/our-brands/special-layer-breeds/noirans/	laying hen	Noirans	420	2.2
		https://layinghens.hendrix-genetics.com/en/our-brands/special-layer-breeds/noirans/	laying hen	Noirans	427	2.202
		https://layinghens.hendrix-genetics.com/en/our-brands/special-layer-breeds/noirans/	laying hen	Noirans	434	2.204
		https://layinghens.hendrix-genetics.com/en/our-brands/special-layer-breeds/noirans/	laying hen	Noirans	441	2.206
		https://layinghens.hendrix-genetics.com/en/our-brands/special-layer-breeds/noirans/	laying hen	Noirans	448	2.208
		https://layinghens.hendrix-genetics.com/en/our-brands/special-layer-breeds/noirans/	laying hen	Noirans	455	2.21
		https://layinghens.hendrix-genetics.com/en/our-brands/special-layer-breeds/noirans/	laying hen	Noirans	462	2.211
		https://layinghens.hendrix-genetics.com/en/our-brands/special-layer-breeds/noirans/	laying hen	Noirans	469	2.212
		https://layinghens.hendrix-genetics.com/en/our-brands/special-layer-breeds/noirans/	laying hen	Noirans	476	2.214
		https://layinghens.hendrix-genetics.com/en/our-brands/special-layer-breeds/noirans/	laying hen	Noirans	483	2.215
		https://layinghens.hendrix-genetics.com/en/our-brands/special-layer-breeds/noirans/	laying hen	Noirans	490	2.216
		https://layinghens.hendrix-genetics.com/en/our-brands/special-layer-breeds/noirans/	laying hen	Noirans	497	2.217
		https://layinghens.hendrix-genetics.com/en/our-brands/special-layer-breeds/noirans/	laying hen	Noirans	504	2.218
		https://layinghens.hendrix-genetics.com/en/our-brands/special-layer-breeds/noirans/	laying hen	Noirans	511	2.219
		https://layinghens.hendrix-genetics.com/en/our-brands/special-layer-breeds/noirans/	laying hen	Noirans	518	2.22
		https://layinghens.hendrix-genetics.com/en/our-brands/special-layer-breeds/noirans/	laying hen	Noirans	525	2.221
		https://layinghens.hendrix-genetics.com/en/our-brands/special-layer-breeds/noirans/	laying hen	Noirans	532	2.221
		https://layinghens.hendrix-genetics.com/en/our-brands/special-layer-breeds/noirans/	laying hen	Noirans	539	2.222
		https://layinghens.hendrix-genetics.com/en/our-brands/special-layer-breeds/noirans/	laying hen	Noirans	546	2.223
		https://layinghens.hendrix-genetics.com/en/our-brands/special-layer-breeds/noirans/	laying hen	Noirans	553	2.223
		https://layinghens.hendrix-genetics.com/en/our-brands/special-layer-breeds/noirans/	laying hen	Noirans	560	2.224
		https://www.shaver-poultry.com/en/product/shaver-brown/	laying hen	Shaver Brown	7	0.0605
		https://www.shaver-poultry.com/en/product/shaver-brown/	laying hen	Shaver Brown	14	0.115
		https://www.shaver-poultry.com/en/product/shaver-brown/	laying hen	Shaver Brown	21	0.17
		https://www.shaver-poultry.com/en/product/shaver-brown/	laying hen	Shaver Brown	28	0.24
		https://www.shaver-poultry.com/en/product/shaver-brown/	laying hen	Shaver Brown	35	0.33
		https://www.shaver-poultry.com/en/product/shaver-brown/	laying hen	Shaver Brown	42	0.43
		https://www.shaver-poultry.com/en/product/shaver-brown/	laying hen	Shaver Brown	49	0.53
		https://www.shaver-poultry.com/en/product/shaver-brown/	laying hen	Shaver Brown	56	0.6205
		https://www.shaver-poultry.com/en/product/shaver-brown/	laying hen	Shaver Brown	63	0.71
		https://www.shaver-poultry.com/en/product/shaver-brown/	laying hen	Shaver Brown	70	0.8
		https://www.shaver-poultry.com/en/product/shaver-brown/	laying hen	Shaver Brown	77	0.89
		https://www.shaver-poultry.com/en/product/shaver-brown/	laying hen	Shaver Brown	84	0.985
		https://www.shaver-poultry.com/en/product/shaver-brown/	laying hen	Shaver Brown	91	1.08
		https://www.shaver-poultry.com/en/product/shaver-brown/	laying hen	Shaver Brown	98	1.165
		https://www.shaver-poultry.com/en/product/shaver-brown/	laying hen	Shaver Brown	105	1.25
		https://www.shaver-poultry.com/en/product/shaver-brown/	laying hen	Shaver Brown	112	1.335
		https://www.shaver-poultry.com/en/product/shaver-brown/	laying hen	Shaver Brown	119	1.41
		https://www.shaver-poultry.com/en/product/shaver-brown/	laying hen	Shaver Brown	126	1.46
		https://www.shaver-poultry.com/en/product/shaver-brown/	laying hen	Shaver Brown	133	1.525
		https://www.shaver-poultry.com/en/product/shaver-brown/	laying hen	Shaver Brown	140	1.595
		https://www.shaver-poultry.com/en/product/shaver-brown/	laying hen	Shaver Brown	147	1.65
		https://www.shaver-poultry.com/en/product/shaver-brown/	laying hen	Shaver Brown	154	1.695
		https://www.shaver-poultry.com/en/product/shaver-brown/	laying hen	Shaver Brown	161	1.73
		https://www.shaver-poultry.com/en/product/shaver-brown/	laying hen	Shaver Brown	168	1.755
		https://www.shaver-poultry.com/en/product/shaver-brown/	laying hen	Shaver Brown	175	1.775
		https://www.shaver-poultry.com/en/product/shaver-brown/	laying hen	Shaver Brown	182	1.79
		https://www.shaver-poultry.com/en/product/shaver-brown/	laying hen	Shaver Brown	189	1.8
		https://www.shaver-poultry.com/en/product/shaver-brown/	laying hen	Shaver Brown	196	1.809
		https://www.shaver-poultry.com/en/product/shaver-brown/	laying hen	Shaver Brown	203	1.817
		https://www.shaver-poultry.com/en/product/shaver-brown/	laying hen	Shaver Brown	210	1.824
		https://www.shaver-poultry.com/en/product/shaver-brown/	laying hen	Shaver Brown	217	1.83
		https://www.shaver-poultry.com/en/product/shaver-brown/	laying hen	Shaver Brown	224	1.835
		https://www.shaver-poultry.com/en/product/shaver-brown/	laying hen	Shaver Brown	231	1.84
		https://www.shaver-poultry.com/en/product/shaver-brown/	laying hen	Shaver Brown	238	1.845
		https://www.shaver-poultry.com/en/product/shaver-brown/	laying hen	Shaver Brown	245	1.85
		https://www.shaver-poultry.com/en/product/shaver-brown/	laying hen	Shaver Brown	252	1.854
		https://www.shaver-poultry.com/en/product/shaver-brown/	laying hen	Shaver Brown	259	1.858
		https://www.shaver-poultry.com/en/product/shaver-brown/	laying hen	Shaver Brown	266	1.862
		https://www.shaver-poultry.com/en/product/shaver-brown/	laying hen	Shaver Brown	273	1.865
		https://www.shaver-poultry.com/en/product/shaver-brown/	laying hen	Shaver Brown	280	1.868
		https://www.shaver-poultry.com/en/product/shaver-brown/	laying hen	Shaver Brown	287	1.87
		https://www.shaver-poultry.com/en/product/shaver-brown/	laying hen	Shaver Brown	294	1.872
		https://www.shaver-poultry.com/en/product/shaver-brown/	laying hen	Shaver Brown	301	1.874
		https://www.shaver-poultry.com/en/product/shaver-brown/	laying hen	Shaver Brown	308	1.876
		https://www.shaver-poultry.com/en/product/shaver-brown/	laying hen	Shaver Brown	315	1.878
		https://www.shaver-poultry.com/en/product/shaver-brown/	laying hen	Shaver Brown	322	1.88
		https://www.shaver-poultry.com/en/product/shaver-brown/	laying hen	Shaver Brown	329	1.882
		https://www.shaver-poultry.com/en/product/shaver-brown/	laying hen	Shaver Brown	336	1.884
		https://www.shaver-poultry.com/en/product/shaver-brown/	laying hen	Shaver Brown	343	1.886
		https://www.shaver-poultry.com/en/product/shaver-brown/	laying hen	Shaver Brown	350	1.888
		https://www.shaver-poultry.com/en/product/shaver-brown/	laying hen	Shaver Brown	357	1.89
		https://www.shaver-poultry.com/en/product/shaver-brown/	laying hen	Shaver Brown	364	1.892
		https://www.shaver-poultry.com/en/product/shaver-brown/	laying hen	Shaver Brown	371	1.894
		https://www.shaver-poultry.com/en/product/shaver-brown/	laying hen	Shaver Brown	378	1.896
		https://www.shaver-poultry.com/en/product/shaver-brown/	laying hen	Shaver Brown	385	1.898
		https://www.shaver-poultry.com/en/product/shaver-brown/	laying hen	Shaver Brown	392	1.9
		https://www.shaver-poultry.com/en/product/shaver-brown/	laying hen	Shaver Brown	399	1.902
		https://www.shaver-poultry.com/en/product/shaver-brown/	laying hen	Shaver Brown	406	1.904
		https://www.shaver-poultry.com/en/product/shaver-brown/	laying hen	Shaver Brown	413	1.906
		https://www.shaver-poultry.com/en/product/shaver-brown/	laying hen	Shaver Brown	420	1.908
		https://www.shaver-poultry.com/en/product/shaver-brown/	laying hen	Shaver Brown	427	1.91
		https://www.shaver-poultry.com/en/product/shaver-brown/	laying hen	Shaver Brown	434	1.912
		https://www.shaver-poultry.com/en/product/shaver-brown/	laying hen	Shaver Brown	441	1.914
		https://www.shaver-poultry.com/en/product/shaver-brown/	laying hen	Shaver Brown	448	1.916
		https://www.shaver-poultry.com/en/product/shaver-brown/	laying hen	Shaver Brown	455	1.918
		https://www.shaver-poultry.com/en/product/shaver-brown/	laying hen	Shaver Brown	462	1.92
		https://www.shaver-poultry.com/en/product/shaver-brown/	laying hen	Shaver Brown	469	1.922
		https://www.shaver-poultry.com/en/product/shaver-brown/	laying hen	Shaver Brown	476	1.924
		https://www.shaver-poultry.com/en/product/shaver-brown/	laying hen	Shaver Brown	483	1.926
		https://www.shaver-poultry.com/en/product/shaver-brown/	laying hen	Shaver Brown	490	1.928
		https://www.shaver-poultry.com/en/product/shaver-brown/	laying hen	Shaver Brown	497	1.93
		https://www.shaver-poultry.com/en/product/shaver-brown/	laying hen	Shaver Brown	504	1.932
		https://www.shaver-poultry.com/en/product/shaver-brown/	laying hen	Shaver Brown	511	1.934
		https://www.shaver-poultry.com/en/product/shaver-brown/	laying hen	Shaver Brown	518	1.936
		https://www.shaver-poultry.com/en/product/shaver-brown/	laying hen	Shaver Brown	525	1.938
		https://www.shaver-poultry.com/en/product/shaver-brown/	laying hen	Shaver Brown	532	1.94
		https://www.shaver-poultry.com/en/product/shaver-brown/	laying hen	Shaver Brown	539	1.941
		https://www.shaver-poultry.com/en/product/shaver-brown/	laying hen	Shaver Brown	546	1.942
		https://www.shaver-poultry.com/en/product/shaver-brown/	laying hen	Shaver Brown	553	1.943
		https://www.shaver-poultry.com/en/product/shaver-brown/	laying hen	Shaver Brown	560	1.944
		https://www.shaver-poultry.com/en/product/shaver-brown/	laying hen	Shaver Brown	567	1.945
		https://www.shaver-poultry.com/en/product/shaver-brown/	laying hen	Shaver Brown	574	1.946
		https://www.shaver-poultry.com/en/product/shaver-brown/	laying hen	Shaver Brown	581	1.947
		https://www.shaver-poultry.com/en/product/shaver-brown/	laying hen	Shaver Brown	588	1.948
		https://www.shaver-poultry.com/en/product/shaver-brown/	laying hen	Shaver Brown	595	1.949
		https://www.shaver-poultry.com/en/product/shaver-brown/	laying hen	Shaver Brown	602	1.95
		https://www.shaver-poultry.com/en/product/shaver-brown/	laying hen	Shaver Brown	609	1.95
		https://www.shaver-poultry.com/en/product/shaver-brown/	laying hen	Shaver Brown	616	1.95
		https://www.shaver-poultry.com/en/product/shaver-brown/	laying hen	Shaver Brown	623	1.95
		https://www.shaver-poultry.com/en/product/shaver-brown/	laying hen	Shaver Brown	630	1.95
		https://www.shaver-poultry.com/en/product/shaver-brown/	laying hen	Shaver Brown	637	1.95
		https://www.shaver-poultry.com/en/product/shaver-brown/	laying hen	Shaver Brown	644	1.95
		https://www.shaver-poultry.com/en/product/shaver-brown/	laying hen	Shaver Brown	651	1.95
		https://www.shaver-poultry.com/en/product/shaver-brown/	laying hen	Shaver Brown	658	1.95
		https://www.shaver-poultry.com/en/product/shaver-brown/	laying hen	Shaver Brown	665	1.95
		https://www.shaver-poultry.com/en/product/shaver-brown/	laying hen	Shaver Brown	672	1.95
		https://www.shaver-poultry.com/en/product/shaver-brown/	laying hen	Shaver Brown	679	1.95
		https://www.shaver-poultry.com/en/product/shaver-brown/	laying hen	Shaver Brown	686	1.95
		https://www.shaver-poultry.com/en/product/shaver-brown/	laying hen	Shaver Brown	693	1.95
		https://www.shaver-poultry.com/en/product/shaver-brown/	laying hen	Shaver Brown	700	1.95
		https://www.shaver-poultry.com/en/product/shaver-white/	laying hen	Shaver White	7	0.0605
		https://www.shaver-poultry.com/en/product/shaver-white/	laying hen	Shaver White	14	0.12
		https://www.shaver-poultry.com/en/product/shaver-white/	laying hen	Shaver White	21	0.195
		https://www.shaver-poultry.com/en/product/shaver-white/	laying hen	Shaver White	28	0.265
		https://www.shaver-poultry.com/en/product/shaver-white/	laying hen	Shaver White	35	0.3405
		https://www.shaver-poultry.com/en/product/shaver-white/	laying hen	Shaver White	42	0.4205
		https://www.shaver-poultry.com/en/product/shaver-white/	laying hen	Shaver White	49	0.5005
		https://www.shaver-poultry.com/en/product/shaver-white/	laying hen	Shaver White	56	0.5805
		https://www.shaver-poultry.com/en/product/shaver-white/	laying hen	Shaver White	63	0.6605
		https://www.shaver-poultry.com/en/product/shaver-white/	laying hen	Shaver White	70	0.7405
		https://www.shaver-poultry.com/en/product/shaver-white/	laying hen	Shaver White	77	0.815
		https://www.shaver-poultry.com/en/product/shaver-white/	laying hen	Shaver White	84	0.895
		https://www.shaver-poultry.com/en/product/shaver-white/	laying hen	Shaver White	91	0.96
		https://www.shaver-poultry.com/en/product/shaver-white/	laying hen	Shaver White	98	1.03
		https://www.shaver-poultry.com/en/product/shaver-white/	laying hen	Shaver White	105	1.095
		https://www.shaver-poultry.com/en/product/shaver-white/	laying hen	Shaver White	112	1.15
		https://www.shaver-poultry.com/en/product/shaver-white/	laying hen	Shaver White	119	1.205
		https://www.shaver-poultry.com/en/product/shaver-white/	laying hen	Shaver White	126	1.25
		https://www.shaver-poultry.com/en/product/shaver-white/	laying hen	Shaver White	133	1.31
		https://www.shaver-poultry.com/en/product/shaver-white/	laying hen	Shaver White	140	1.37
		https://www.shaver-poultry.com/en/product/shaver-white/	laying hen	Shaver White	147	1.445
		https://www.shaver-poultry.com/en/product/shaver-white/	laying hen	Shaver White	154	1.495
		https://www.shaver-poultry.com/en/product/shaver-white/	laying hen	Shaver White	161	1.53
		https://www.shaver-poultry.com/en/product/shaver-white/	laying hen	Shaver White	168	1.55
		https://www.shaver-poultry.com/en/product/shaver-white/	laying hen	Shaver White	175	1.565
		https://www.shaver-poultry.com/en/product/shaver-white/	laying hen	Shaver White	182	1.58
		https://www.shaver-poultry.com/en/product/shaver-white/	laying hen	Shaver White	189	1.59
		https://www.shaver-poultry.com/en/product/shaver-white/	laying hen	Shaver White	196	1.602
		https://www.shaver-poultry.com/en/product/shaver-white/	laying hen	Shaver White	203	1.608
		https://www.shaver-poultry.com/en/product/shaver-white/	laying hen	Shaver White	210	1.616
		https://www.shaver-poultry.com/en/product/shaver-white/	laying hen	Shaver White	217	1.621
		https://www.shaver-poultry.com/en/product/shaver-white/	laying hen	Shaver White	224	1.626
		https://www.shaver-poultry.com/en/product/shaver-white/	laying hen	Shaver White	231	1.629
		https://www.shaver-poultry.com/en/product/shaver-white/	laying hen	Shaver White	238	1.632
		https://www.shaver-poultry.com/en/product/shaver-white/	laying hen	Shaver White	245	1.635
		https://www.shaver-poultry.com/en/product/shaver-white/	laying hen	Shaver White	252	1.638
		https://www.shaver-poultry.com/en/product/shaver-white/	laying hen	Shaver White	259	1.641
		https://www.shaver-poultry.com/en/product/shaver-white/	laying hen	Shaver White	266	1.644
		https://www.shaver-poultry.com/en/product/shaver-white/	laying hen	Shaver White	273	1.647
		https://www.shaver-poultry.com/en/product/shaver-white/	laying hen	Shaver White	280	1.65
		https://www.shaver-poultry.com/en/product/shaver-white/	laying hen	Shaver White	287	1.652
		https://www.shaver-poultry.com/en/product/shaver-white/	laying hen	Shaver White	294	1.654
		https://www.shaver-poultry.com/en/product/shaver-white/	laying hen	Shaver White	301	1.656
		https://www.shaver-poultry.com/en/product/shaver-white/	laying hen	Shaver White	308	1.658
		https://www.shaver-poultry.com/en/product/shaver-white/	laying hen	Shaver White	315	1.66
		https://www.shaver-poultry.com/en/product/shaver-white/	laying hen	Shaver White	322	1.661
		https://www.shaver-poultry.com/en/product/shaver-white/	laying hen	Shaver White	329	1.662
		https://www.shaver-poultry.com/en/product/shaver-white/	laying hen	Shaver White	336	1.663
		https://www.shaver-poultry.com/en/product/shaver-white/	laying hen	Shaver White	343	1.664
		https://www.shaver-poultry.com/en/product/shaver-white/	laying hen	Shaver White	350	1.665
		https://www.shaver-poultry.com/en/product/shaver-white/	laying hen	Shaver White	357	1.666
		https://www.shaver-poultry.com/en/product/shaver-white/	laying hen	Shaver White	364	1.667
		https://www.shaver-poultry.com/en/product/shaver-white/	laying hen	Shaver White	371	1.668
		https://www.shaver-poultry.com/en/product/shaver-white/	laying hen	Shaver White	378	1.669
		https://www.shaver-poultry.com/en/product/shaver-white/	laying hen	Shaver White	385	1.67
		https://www.shaver-poultry.com/en/product/shaver-white/	laying hen	Shaver White	392	1.671
		https://www.shaver-poultry.com/en/product/shaver-white/	laying hen	Shaver White	399	1.672
		https://www.shaver-poultry.com/en/product/shaver-white/	laying hen	Shaver White	406	1.673
		https://www.shaver-poultry.com/en/product/shaver-white/	laying hen	Shaver White	413	1.674
		https://www.shaver-poultry.com/en/product/shaver-white/	laying hen	Shaver White	420	1.675
		https://www.shaver-poultry.com/en/product/shaver-white/	laying hen	Shaver White	427	1.676
		https://www.shaver-poultry.com/en/product/shaver-white/	laying hen	Shaver White	434	1.677
		https://www.shaver-poultry.com/en/product/shaver-white/	laying hen	Shaver White	441	1.678
		https://www.shaver-poultry.com/en/product/shaver-white/	laying hen	Shaver White	448	1.679
		https://www.shaver-poultry.com/en/product/shaver-white/	laying hen	Shaver White	455	1.68
		https://www.shaver-poultry.com/en/product/shaver-white/	laying hen	Shaver White	462	1.681
		https://www.shaver-poultry.com/en/product/shaver-white/	laying hen	Shaver White	469	1.682
		https://www.shaver-poultry.com/en/product/shaver-white/	laying hen	Shaver White	476	1.683
		https://www.shaver-poultry.com/en/product/shaver-white/	laying hen	Shaver White	483	1.684
		https://www.shaver-poultry.com/en/product/shaver-white/	laying hen	Shaver White	490	1.685
		https://www.shaver-poultry.com/en/product/shaver-white/	laying hen	Shaver White	497	1.686
		https://www.shaver-poultry.com/en/product/shaver-white/	laying hen	Shaver White	504	1.687
		https://www.shaver-poultry.com/en/product/shaver-white/	laying hen	Shaver White	511	1.688
		https://www.shaver-poultry.com/en/product/shaver-white/	laying hen	Shaver White	518	1.689
		https://www.shaver-poultry.com/en/product/shaver-white/	laying hen	Shaver White	525	1.69
		https://www.shaver-poultry.com/en/product/shaver-white/	laying hen	Shaver White	532	1.691
		https://www.shaver-poultry.com/en/product/shaver-white/	laying hen	Shaver White	539	1.692
		https://www.shaver-poultry.com/en/product/shaver-white/	laying hen	Shaver White	546	1.693
		https://www.shaver-poultry.com/en/product/shaver-white/	laying hen	Shaver White	553	1.694
		https://www.shaver-poultry.com/en/product/shaver-white/	laying hen	Shaver White	560	1.695
		https://www.shaver-poultry.com/en/product/shaver-white/	laying hen	Shaver White	567	1.696
		https://www.shaver-poultry.com/en/product/shaver-white/	laying hen	Shaver White	574	1.697
		https://www.shaver-poultry.com/en/product/shaver-white/	laying hen	Shaver White	581	1.698
		https://www.shaver-poultry.com/en/product/shaver-white/	laying hen	Shaver White	588	1.699
		https://www.shaver-poultry.com/en/product/shaver-white/	laying hen	Shaver White	595	1.7
		https://www.shaver-poultry.com/en/product/shaver-white/	laying hen	Shaver White	602	1.7
		https://www.shaver-poultry.com/en/product/shaver-white/	laying hen	Shaver White	609	1.7
		https://www.shaver-poultry.com/en/product/shaver-white/	laying hen	Shaver White	616	1.7
		https://www.shaver-poultry.com/en/product/shaver-white/	laying hen	Shaver White	623	1.7
		https://www.shaver-poultry.com/en/product/shaver-white/	laying hen	Shaver White	630	1.7
		https://www.shaver-poultry.com/en/product/shaver-white/	laying hen	Shaver White	637	1.7
		https://www.shaver-poultry.com/en/product/shaver-white/	laying hen	Shaver White	644	1.7
		https://www.shaver-poultry.com/en/product/shaver-white/	laying hen	Shaver White	651	1.7
		https://www.shaver-poultry.com/en/product/shaver-white/	laying hen	Shaver White	658	1.7
		https://www.shaver-poultry.com/en/product/shaver-white/	laying hen	Shaver White	665	1.7
		https://www.shaver-poultry.com/en/product/shaver-white/	laying hen	Shaver White	672	1.7
		https://www.shaver-poultry.com/en/product/shaver-white/	laying hen	Shaver White	679	1.7
		https://www.shaver-poultry.com/en/product/shaver-white/	laying hen	Shaver White	686	1.7
		https://www.shaver-poultry.com/en/product/shaver-white/	laying hen	Shaver White	693	1.7
		https://www.shaver-poultry.com/en/product/shaver-white/	laying hen	Shaver White	700	1.7
		https://www.shaver-poultry.com/en/product/shaver-black/	laying hen	Shaver Black	7	0.0605
		https://www.shaver-poultry.com/en/product/shaver-black/	laying hen	Shaver Black	14	0.125
		https://www.shaver-poultry.com/en/product/shaver-black/	laying hen	Shaver Black	21	0.195
		https://www.shaver-poultry.com/en/product/shaver-black/	laying hen	Shaver Black	28	0.265
		https://www.shaver-poultry.com/en/product/shaver-black/	laying hen	Shaver Black	35	0.355
		https://www.shaver-poultry.com/en/product/shaver-black/	laying hen	Shaver Black	42	0.45
		https://www.shaver-poultry.com/en/product/shaver-black/	laying hen	Shaver Black	49	0.55
		https://www.shaver-poultry.com/en/product/shaver-black/	laying hen	Shaver Black	56	0.65
		https://www.shaver-poultry.com/en/product/shaver-black/	laying hen	Shaver Black	63	0.745
		https://www.shaver-poultry.com/en/product/shaver-black/	laying hen	Shaver Black	70	0.84
		https://www.shaver-poultry.com/en/product/shaver-black/	laying hen	Shaver Black	77	0.935
		https://www.shaver-poultry.com/en/product/shaver-black/	laying hen	Shaver Black	84	1.03
		https://www.shaver-poultry.com/en/product/shaver-black/	laying hen	Shaver Black	91	1.125
		https://www.shaver-poultry.com/en/product/shaver-black/	laying hen	Shaver Black	98	1.21
		https://www.shaver-poultry.com/en/product/shaver-black/	laying hen	Shaver Black	105	1.3005
		https://www.shaver-poultry.com/en/product/shaver-black/	laying hen	Shaver Black	112	1.39
		https://www.shaver-poultry.com/en/product/shaver-black/	laying hen	Shaver Black	119	1.47
		https://www.shaver-poultry.com/en/product/shaver-black/	laying hen	Shaver Black	126	1.545
		https://www.shaver-poultry.com/en/product/shaver-black/	laying hen	Shaver Black	133	1.615
		https://www.shaver-poultry.com/en/product/shaver-black/	laying hen	Shaver Black	140	1.68
		https://www.shaver-poultry.com/en/product/shaver-black/	laying hen	Shaver Black	147	1.74
		https://www.shaver-poultry.com/en/product/shaver-black/	laying hen	Shaver Black	154	1.795
		https://www.shaver-poultry.com/en/product/shaver-black/	laying hen	Shaver Black	161	1.845
		https://www.shaver-poultry.com/en/product/shaver-black/	laying hen	Shaver Black	168	1.89
		https://www.shaver-poultry.com/en/product/shaver-black/	laying hen	Shaver Black	175	1.93
		https://www.shaver-poultry.com/en/product/shaver-black/	laying hen	Shaver Black	182	1.965
		https://www.shaver-poultry.com/en/product/shaver-black/	laying hen	Shaver Black	189	1.995
		https://www.shaver-poultry.com/en/product/shaver-black/	laying hen	Shaver Black	196	2.02
		https://www.shaver-poultry.com/en/product/shaver-black/	laying hen	Shaver Black	203	2.04
		https://www.shaver-poultry.com/en/product/shaver-black/	laying hen	Shaver Black	210	2.055
		https://www.shaver-poultry.com/en/product/shaver-black/	laying hen	Shaver Black	217	2.065
		https://www.shaver-poultry.com/en/product/shaver-black/	laying hen	Shaver Black	224	2.074
		https://www.shaver-poultry.com/en/product/shaver-black/	laying hen	Shaver Black	231	2.082
		https://www.shaver-poultry.com/en/product/shaver-black/	laying hen	Shaver Black	238	2.089
		https://www.shaver-poultry.com/en/product/shaver-black/	laying hen	Shaver Black	245	2.095
		https://www.shaver-poultry.com/en/product/shaver-black/	laying hen	Shaver Black	252	2.1
		https://www.shaver-poultry.com/en/product/shaver-black/	laying hen	Shaver Black	259	2.104
		https://www.shaver-poultry.com/en/product/shaver-black/	laying hen	Shaver Black	266	2.107
		https://www.shaver-poultry.com/en/product/shaver-black/	laying hen	Shaver Black	273	2.109
		https://www.shaver-poultry.com/en/product/shaver-black/	laying hen	Shaver Black	280	2.11
		https://www.shaver-poultry.com/en/product/shaver-black/	laying hen	Shaver Black	287	2.111
		https://www.shaver-poultry.com/en/product/shaver-black/	laying hen	Shaver Black	294	2.112
		https://www.shaver-poultry.com/en/product/shaver-black/	laying hen	Shaver Black	301	2.113
		https://www.shaver-poultry.com/en/product/shaver-black/	laying hen	Shaver Black	308	2.114
		https://www.shaver-poultry.com/en/product/shaver-black/	laying hen	Shaver Black	315	2.115
		https://www.shaver-poultry.com/en/product/shaver-black/	laying hen	Shaver Black	322	2.116
		https://www.shaver-poultry.com/en/product/shaver-black/	laying hen	Shaver Black	329	2.117
		https://www.shaver-poultry.com/en/product/shaver-black/	laying hen	Shaver Black	336	2.118
		https://www.shaver-poultry.com/en/product/shaver-black/	laying hen	Shaver Black	343	2.119
		https://www.shaver-poultry.com/en/product/shaver-black/	laying hen	Shaver Black	350	2.12
		https://www.shaver-poultry.com/en/product/shaver-black/	laying hen	Shaver Black	357	2.121
		https://www.shaver-poultry.com/en/product/shaver-black/	laying hen	Shaver Black	364	2.122
		https://www.shaver-poultry.com/en/product/shaver-black/	laying hen	Shaver Black	371	2.123
		https://www.shaver-poultry.com/en/product/shaver-black/	laying hen	Shaver Black	378	2.124
		https://www.shaver-poultry.com/en/product/shaver-black/	laying hen	Shaver Black	385	2.125
		https://www.shaver-poultry.com/en/product/shaver-black/	laying hen	Shaver Black	392	2.126
		https://www.shaver-poultry.com/en/product/shaver-black/	laying hen	Shaver Black	399	2.127
		https://www.shaver-poultry.com/en/product/shaver-black/	laying hen	Shaver Black	406	2.128
		https://www.shaver-poultry.com/en/product/shaver-black/	laying hen	Shaver Black	413	2.129
		https://www.shaver-poultry.com/en/product/shaver-black/	laying hen	Shaver Black	420	2.13
		https://www.shaver-poultry.com/en/product/shaver-black/	laying hen	Shaver Black	427	2.131
		https://www.shaver-poultry.com/en/product/shaver-black/	laying hen	Shaver Black	434	2.132
		https://www.shaver-poultry.com/en/product/shaver-black/	laying hen	Shaver Black	441	2.133
		https://www.shaver-poultry.com/en/product/shaver-black/	laying hen	Shaver Black	448	2.134
		https://www.shaver-poultry.com/en/product/shaver-black/	laying hen	Shaver Black	455	2.135
		https://www.shaver-poultry.com/en/product/shaver-black/	laying hen	Shaver Black	462	2.136
		https://www.shaver-poultry.com/en/product/shaver-black/	laying hen	Shaver Black	469	2.137
		https://www.shaver-poultry.com/en/product/shaver-black/	laying hen	Shaver Black	476	2.138
		https://www.shaver-poultry.com/en/product/shaver-black/	laying hen	Shaver Black	483	2.139
		https://www.shaver-poultry.com/en/product/shaver-black/	laying hen	Shaver Black	490	2.14
		https://www.shaver-poultry.com/en/product/shaver-black/	laying hen	Shaver Black	497	2.141
		https://www.shaver-poultry.com/en/product/shaver-black/	laying hen	Shaver Black	504	2.142
		https://www.shaver-poultry.com/en/product/shaver-black/	laying hen	Shaver Black	511	2.143
		https://www.shaver-poultry.com/en/product/shaver-black/	laying hen	Shaver Black	518	2.144
		https://www.shaver-poultry.com/en/product/shaver-black/	laying hen	Shaver Black	525	2.145
		https://www.shaver-poultry.com/en/product/shaver-black/	laying hen	Shaver Black	532	2.146
		https://www.shaver-poultry.com/en/product/shaver-black/	laying hen	Shaver Black	539	2.147
		https://www.shaver-poultry.com/en/product/shaver-black/	laying hen	Shaver Black	546	2.148
		https://www.shaver-poultry.com/en/product/shaver-black/	laying hen	Shaver Black	553	2.149
		https://www.shaver-poultry.com/en/product/shaver-black/	laying hen	Shaver Black	560	2.15
		https://www.shaver-poultry.com/en/product/shaver-black/	laying hen	Shaver Black	567	2.15
		https://www.shaver-poultry.com/en/product/shaver-black/	laying hen	Shaver Black	574	2.15
		https://www.shaver-poultry.com/en/product/shaver-black/	laying hen	Shaver Black	581	2.15
		https://www.shaver-poultry.com/en/product/shaver-black/	laying hen	Shaver Black	588	2.15
		https://www.shaver-poultry.com/en/product/shaver-black/	laying hen	Shaver Black	595	2.15
		https://www.shaver-poultry.com/en/product/shaver-black/	laying hen	Shaver Black	602	2.15
		https://www.shaver-poultry.com/en/product/shaver-black/	laying hen	Shaver Black	609	2.15
		https://www.shaver-poultry.com/en/product/shaver-black/	laying hen	Shaver Black	616	2.15
		https://www.shaver-poultry.com/en/product/shaver-black/	laying hen	Shaver Black	623	2.15
		https://www.shaver-poultry.com/en/product/shaver-black/	laying hen	Shaver Black	630	2.15
		https://www.shaver-poultry.com/en/product/shaver-black/	laying hen	Shaver Black	637	2.15
		https://www.shaver-poultry.com/en/product/shaver-black/	laying hen	Shaver Black	644	2.15
		https://www.shaver-poultry.com/en/product/shaver-black/	laying hen	Shaver Black	651	2.15
		https://www.shaver-poultry.com/en/product/shaver-black/	laying hen	Shaver Black	658	2.15
		https://www.shaver-poultry.com/en/product/shaver-black/	laying hen	Shaver Black	665	2.15
		https://www.shaver-poultry.com/en/product/shaver-black/	laying hen	Shaver Black	672	2.15
		https://www.shaver-poultry.com/en/product/shaver-black/	laying hen	Shaver Black	679	2.15
		https://www.shaver-poultry.com/en/product/shaver-black/	laying hen	Shaver Black	686	2.15
		https://www.shaver-poultry.com/en/product/shaver-black/	laying hen	Shaver Black	693	2.15
		https://www.shaver-poultry.com/en/product/shaver-black/	laying hen	Shaver Black	700	2.15
		https://layinghens.hendrix-genetics.com/en/our-brands/special-layer-breeds/warren/	laying hen	Warren	7	0.0665
		https://layinghens.hendrix-genetics.com/en/our-brands/special-layer-breeds/warren/	laying hen	Warren	14	0.139
		https://layinghens.hendrix-genetics.com/en/our-brands/special-layer-breeds/warren/	laying hen	Warren	21	0.2205
		https://layinghens.hendrix-genetics.com/en/our-brands/special-layer-breeds/warren/	laying hen	Warren	28	0.309
		https://layinghens.hendrix-genetics.com/en/our-brands/special-layer-breeds/warren/	laying hen	Warren	35	0.408
		https://layinghens.hendrix-genetics.com/en/our-brands/special-layer-breeds/warren/	laying hen	Warren	42	0.511
		https://layinghens.hendrix-genetics.com/en/our-brands/special-layer-breeds/warren/	laying hen	Warren	49	0.608
		https://layinghens.hendrix-genetics.com/en/our-brands/special-layer-breeds/warren/	laying hen	Warren	56	0.707
		https://layinghens.hendrix-genetics.com/en/our-brands/special-layer-breeds/warren/	laying hen	Warren	63	0.815
		https://layinghens.hendrix-genetics.com/en/our-brands/special-layer-breeds/warren/	laying hen	Warren	70	0.923
		https://layinghens.hendrix-genetics.com/en/our-brands/special-layer-breeds/warren/	laying hen	Warren	77	1.028
		https://layinghens.hendrix-genetics.com/en/our-brands/special-layer-breeds/warren/	laying hen	Warren	84	1.13
		https://layinghens.hendrix-genetics.com/en/our-brands/special-layer-breeds/warren/	laying hen	Warren	91	1.227
		https://layinghens.hendrix-genetics.com/en/our-brands/special-layer-breeds/warren/	laying hen	Warren	98	1.32
		https://layinghens.hendrix-genetics.com/en/our-brands/special-layer-breeds/warren/	laying hen	Warren	105	1.416
		https://layinghens.hendrix-genetics.com/en/our-brands/special-layer-breeds/warren/	laying hen	Warren	112	1.505
		https://layinghens.hendrix-genetics.com/en/our-brands/special-layer-breeds/warren/	laying hen	Warren	119	1.5875
		https://layinghens.hendrix-genetics.com/en/our-brands/special-layer-breeds/warren/	laying hen	Warren	126	1.652
		https://layinghens.hendrix-genetics.com/en/our-brands/special-layer-breeds/warren/	laying hen	Warren	133	1.709
		https://layinghens.hendrix-genetics.com/en/our-brands/special-layer-breeds/warren/	laying hen	Warren	140	1.748
		https://layinghens.hendrix-genetics.com/en/our-brands/special-layer-breeds/warren/	laying hen	Warren	147	1.787
		https://layinghens.hendrix-genetics.com/en/our-brands/special-layer-breeds/warren/	laying hen	Warren	154	1.818
		https://layinghens.hendrix-genetics.com/en/our-brands/special-layer-breeds/warren/	laying hen	Warren	161	1.843
		https://layinghens.hendrix-genetics.com/en/our-brands/special-layer-breeds/warren/	laying hen	Warren	168	1.864
		https://layinghens.hendrix-genetics.com/en/our-brands/special-layer-breeds/warren/	laying hen	Warren	175	1.882
		https://layinghens.hendrix-genetics.com/en/our-brands/special-layer-breeds/warren/	laying hen	Warren	182	1.897
		https://layinghens.hendrix-genetics.com/en/our-brands/special-layer-breeds/warren/	laying hen	Warren	189	1.91
		https://layinghens.hendrix-genetics.com/en/our-brands/special-layer-breeds/warren/	laying hen	Warren	196	1.921
		https://layinghens.hendrix-genetics.com/en/our-brands/special-layer-breeds/warren/	laying hen	Warren	203	1.93
		https://layinghens.hendrix-genetics.com/en/our-brands/special-layer-breeds/warren/	laying hen	Warren	210	1.939
		https://layinghens.hendrix-genetics.com/en/our-brands/special-layer-breeds/warren/	laying hen	Warren	217	1.947
		https://layinghens.hendrix-genetics.com/en/our-brands/special-layer-breeds/warren/	laying hen	Warren	224	1.955
		https://layinghens.hendrix-genetics.com/en/our-brands/special-layer-breeds/warren/	laying hen	Warren	231	1.962
		https://layinghens.hendrix-genetics.com/en/our-brands/special-layer-breeds/warren/	laying hen	Warren	238	1.97
		https://layinghens.hendrix-genetics.com/en/our-brands/special-layer-breeds/warren/	laying hen	Warren	245	1.977
		https://layinghens.hendrix-genetics.com/en/our-brands/special-layer-breeds/warren/	laying hen	Warren	252	1.983
		https://layinghens.hendrix-genetics.com/en/our-brands/special-layer-breeds/warren/	laying hen	Warren	259	1.989
		https://layinghens.hendrix-genetics.com/en/our-brands/special-layer-breeds/warren/	laying hen	Warren	266	1.992
		https://layinghens.hendrix-genetics.com/en/our-brands/special-layer-breeds/warren/	laying hen	Warren	273	1.997
		https://layinghens.hendrix-genetics.com/en/our-brands/special-layer-breeds/warren/	laying hen	Warren	280	2.003
		https://layinghens.hendrix-genetics.com/en/our-brands/special-layer-breeds/warren/	laying hen	Warren	287	2.008
		https://layinghens.hendrix-genetics.com/en/our-brands/special-layer-breeds/warren/	laying hen	Warren	294	2.012
		https://layinghens.hendrix-genetics.com/en/our-brands/special-layer-breeds/warren/	laying hen	Warren	301	2.017
		https://layinghens.hendrix-genetics.com/en/our-brands/special-layer-breeds/warren/	laying hen	Warren	308	2.021
		https://layinghens.hendrix-genetics.com/en/our-brands/special-layer-breeds/warren/	laying hen	Warren	315	2.026
		https://layinghens.hendrix-genetics.com/en/our-brands/special-layer-breeds/warren/	laying hen	Warren	322	2.03
		https://layinghens.hendrix-genetics.com/en/our-brands/special-layer-breeds/warren/	laying hen	Warren	329	2.033
		https://layinghens.hendrix-genetics.com/en/our-brands/special-layer-breeds/warren/	laying hen	Warren	336	2.037
		https://layinghens.hendrix-genetics.com/en/our-brands/special-layer-breeds/warren/	laying hen	Warren	343	2.041
		https://layinghens.hendrix-genetics.com/en/our-brands/special-layer-breeds/warren/	laying hen	Warren	350	2.044
		https://layinghens.hendrix-genetics.com/en/our-brands/special-layer-breeds/warren/	laying hen	Warren	357	2.047
		https://layinghens.hendrix-genetics.com/en/our-brands/special-layer-breeds/warren/	laying hen	Warren	364	2.05
		https://layinghens.hendrix-genetics.com/en/our-brands/special-layer-breeds/warren/	laying hen	Warren	371	2.053
		https://layinghens.hendrix-genetics.com/en/our-brands/special-layer-breeds/warren/	laying hen	Warren	378	2.056
		https://layinghens.hendrix-genetics.com/en/our-brands/special-layer-breeds/warren/	laying hen	Warren	385	2.059
		https://layinghens.hendrix-genetics.com/en/our-brands/special-layer-breeds/warren/	laying hen	Warren	392	2.061
		https://layinghens.hendrix-genetics.com/en/our-brands/special-layer-breeds/warren/	laying hen	Warren	399	2.064
		https://layinghens.hendrix-genetics.com/en/our-brands/special-layer-breeds/warren/	laying hen	Warren	406	2.066
		https://layinghens.hendrix-genetics.com/en/our-brands/special-layer-breeds/warren/	laying hen	Warren	413	2.068
		https://layinghens.hendrix-genetics.com/en/our-brands/special-layer-breeds/warren/	laying hen	Warren	420	2.07
		https://layinghens.hendrix-genetics.com/en/our-brands/special-layer-breeds/warren/	laying hen	Warren	427	2.072
		https://layinghens.hendrix-genetics.com/en/our-brands/special-layer-breeds/warren/	laying hen	Warren	434	2.074
		https://layinghens.hendrix-genetics.com/en/our-brands/special-layer-breeds/warren/	laying hen	Warren	441	2.075
		https://layinghens.hendrix-genetics.com/en/our-brands/special-layer-breeds/warren/	laying hen	Warren	448	2.077
		https://layinghens.hendrix-genetics.com/en/our-brands/special-layer-breeds/warren/	laying hen	Warren	455	2.078
		https://layinghens.hendrix-genetics.com/en/our-brands/special-layer-breeds/warren/	laying hen	Warren	462	2.08
		https://layinghens.hendrix-genetics.com/en/our-brands/special-layer-breeds/warren/	laying hen	Warren	469	2.081
		https://layinghens.hendrix-genetics.com/en/our-brands/special-layer-breeds/warren/	laying hen	Warren	476	2.082
		https://layinghens.hendrix-genetics.com/en/our-brands/special-layer-breeds/warren/	laying hen	Warren	483	2.083
		https://layinghens.hendrix-genetics.com/en/our-brands/special-layer-breeds/warren/	laying hen	Warren	490	2.084
		https://layinghens.hendrix-genetics.com/en/our-brands/special-layer-breeds/warren/	laying hen	Warren	497	2.085
		https://layinghens.hendrix-genetics.com/en/our-brands/special-layer-breeds/warren/	laying hen	Warren	504	2.086
		https://layinghens.hendrix-genetics.com/en/our-brands/special-layer-breeds/warren/	laying hen	Warren	511	2.087
		https://layinghens.hendrix-genetics.com/en/our-brands/special-layer-breeds/warren/	laying hen	Warren	518	2.088
		https://layinghens.hendrix-genetics.com/en/our-brands/special-layer-breeds/warren/	laying hen	Warren	525	2.089
		https://layinghens.hendrix-genetics.com/en/our-brands/special-layer-breeds/warren/	laying hen	Warren	532	2.089
		https://layinghens.hendrix-genetics.com/en/our-brands/special-layer-breeds/warren/	laying hen	Warren	539	2.09
		https://layinghens.hendrix-genetics.com/en/our-brands/special-layer-breeds/warren/	laying hen	Warren	546	2.091
		https://layinghens.hendrix-genetics.com/en/our-brands/special-layer-breeds/warren/	laying hen	Warren	553	2.091
		https://layinghens.hendrix-genetics.com/en/our-brands/special-layer-breeds/warren/	laying hen	Warren	560	2.092
		https://layinghens.hendrix-genetics.com/en/our-brands/special-layer-breeds/warren/	laying hen	Warren	567	2.092
		https://layinghens.hendrix-genetics.com/en/our-brands/special-layer-breeds/warren/	laying hen	Warren	574	2.093
		https://layinghens.hendrix-genetics.com/en/our-brands/special-layer-breeds/warren/	laying hen	Warren	581	2.093
		https://layinghens.hendrix-genetics.com/en/our-brands/special-layer-breeds/warren/	laying hen	Warren	588	2.094
		https://layinghens.hendrix-genetics.com/en/our-brands/special-layer-breeds/warren/	laying hen	Warren	595	2.093
		https://layinghens.hendrix-genetics.com/en/our-brands/special-layer-breeds/warren/	laying hen	Warren	602	2.093
		https://layinghens.hendrix-genetics.com/en/our-brands/special-layer-breeds/warren/	laying hen	Warren	609	2.094
		https://layinghens.hendrix-genetics.com/en/our-brands/special-layer-breeds/warren/	laying hen	Warren	616	2.094
		https://layinghens.hendrix-genetics.com/en/our-brands/special-layer-breeds/warren/	laying hen	Warren	623	2.095
		https://layinghens.hendrix-genetics.com/en/our-brands/special-layer-breeds/warren/	laying hen	Warren	630	2.095
		https://layinghens.hendrix-genetics.com/en/our-brands/special-layer-breeds/warren/	laying hen	Warren	637	2.096
		https://layinghens.hendrix-genetics.com/en/our-brands/special-layer-breeds/warren/	laying hen	Warren	644	2.096
		https://layinghens.hendrix-genetics.com/en/our-brands/special-layer-breeds/warren/	laying hen	Warren	651	2.097
		https://layinghens.hendrix-genetics.com/en/our-brands/special-layer-breeds/warren/	laying hen	Warren	658	2.097
		https://layinghens.hendrix-genetics.com/en/our-brands/special-layer-breeds/warren/	laying hen	Warren	665	2.097
		https://layinghens.hendrix-genetics.com/en/our-brands/special-layer-breeds/warren/	laying hen	Warren	672	2.098
		https://layinghens.hendrix-genetics.com/en/our-brands/special-layer-breeds/warren/	laying hen	Warren	679	2.098
		https://layinghens.hendrix-genetics.com/en/our-brands/special-layer-breeds/warren/	laying hen	Warren	686	2.099
		https://layinghens.hendrix-genetics.com/en/our-brands/special-layer-breeds/warren/	laying hen	Warren	693	2.099
		https://layinghens.hendrix-genetics.com/en/our-brands/special-layer-breeds/warren/	laying hen	Warren	700	2.1
		https://www.hyline.com/varieties/w-36	laying hen	Hy-line W-36	7	0.0665
		https://www.hyline.com/varieties/w-36	laying hen	Hy-line W-36	14	0.109
		https://www.hyline.com/varieties/w-36	laying hen	Hy-line W-36	21	0.1655
		https://www.hyline.com/varieties/w-36	laying hen	Hy-line W-36	28	0.2295
		https://www.hyline.com/varieties/w-36	laying hen	Hy-line W-36	35	0.3195
		https://www.hyline.com/varieties/w-36	laying hen	Hy-line W-36	42	0.406
		https://www.hyline.com/varieties/w-36	laying hen	Hy-line W-36	49	0.5015
		https://www.hyline.com/varieties/w-36	laying hen	Hy-line W-36	56	0.585
		https://www.hyline.com/varieties/w-36	laying hen	Hy-line W-36	63	0.685
		https://www.hyline.com/varieties/w-36	laying hen	Hy-line W-36	70	0.7755
		https://www.hyline.com/varieties/w-36	laying hen	Hy-line W-36	77	0.862
		https://www.hyline.com/varieties/w-36	laying hen	Hy-line W-36	84	0.946
		https://www.hyline.com/varieties/w-36	laying hen	Hy-line W-36	91	1.0095
		https://www.hyline.com/varieties/w-36	laying hen	Hy-line W-36	98	1.075
		https://www.hyline.com/varieties/w-36	laying hen	Hy-line W-36	105	1.1315
		https://www.hyline.com/varieties/w-36	laying hen	Hy-line W-36	112	1.1815
		https://www.hyline.com/varieties/w-36	laying hen	Hy-line W-36	119	1.22
		https://www.hyline.com/varieties/w-36	laying hen	Hy-line W-36	126	1.265
		https://www.hyline.com/varieties/w-36	laying hen	Hy-line W-36	133	1.32
		https://www.hyline.com/varieties/w-36	laying hen	Hy-line W-36	140	1.375
		https://www.hyline.com/varieties/w-36	laying hen	Hy-line W-36	147	1.425
		https://www.hyline.com/varieties/w-36	laying hen	Hy-line W-36	154	1.45
		https://www.hyline.com/varieties/w-36	laying hen	Hy-line W-36	161	1.465
		https://www.hyline.com/varieties/w-36	laying hen	Hy-line W-36	168	1.48
		https://www.hyline.com/varieties/w-36	laying hen	Hy-line W-36	175	1.5
		https://www.hyline.com/varieties/w-36	laying hen	Hy-line W-36	182	1.51
		https://www.hyline.com/varieties/w-36	laying hen	Hy-line W-36	189	1.515
		https://www.hyline.com/varieties/w-36	laying hen	Hy-line W-36	196	1.52
		https://www.hyline.com/varieties/w-36	laying hen	Hy-line W-36	203	1.53
		https://www.hyline.com/varieties/w-36	laying hen	Hy-line W-36	210	1.53
		https://www.hyline.com/varieties/w-36	laying hen	Hy-line W-36	217	1.54
		https://www.hyline.com/varieties/w-36	laying hen	Hy-line W-36	224	1.54
		https://www.hyline.com/varieties/w-36	laying hen	Hy-line W-36	231	1.55
		https://www.hyline.com/varieties/w-36	laying hen	Hy-line W-36	238	1.55
		https://www.hyline.com/varieties/w-36	laying hen	Hy-line W-36	245	1.56
		https://www.hyline.com/varieties/w-36	laying hen	Hy-line W-36	252	1.56
		https://www.hyline.com/varieties/w-36	laying hen	Hy-line W-36	259	1.56
		https://www.hyline.com/varieties/w-36	laying hen	Hy-line W-36	266	1.57
		https://www.hyline.com/varieties/w-36	laying hen	Hy-line W-36	273	1.57
		https://www.hyline.com/varieties/w-36	laying hen	Hy-line W-36	280	1.57
		https://www.hyline.com/varieties/w-36	laying hen	Hy-line W-36	287	1.57
		https://www.hyline.com/varieties/w-36	laying hen	Hy-line W-36	294	1.58
		https://www.hyline.com/varieties/w-36	laying hen	Hy-line W-36	301	1.58
		https://www.hyline.com/varieties/w-36	laying hen	Hy-line W-36	308	1.58
		https://www.hyline.com/varieties/w-36	laying hen	Hy-line W-36	315	1.58
		https://www.hyline.com/varieties/w-36	laying hen	Hy-line W-36	322	1.58
		https://www.hyline.com/varieties/w-36	laying hen	Hy-line W-36	329	1.58
		https://www.hyline.com/varieties/w-36	laying hen	Hy-line W-36	336	1.58
		https://www.hyline.com/varieties/w-36	laying hen	Hy-line W-36	343	1.58
		https://www.hyline.com/varieties/w-36	laying hen	Hy-line W-36	350	1.58
		https://www.hyline.com/varieties/w-36	laying hen	Hy-line W-36	357	1.58
		https://www.hyline.com/varieties/w-36	laying hen	Hy-line W-36	364	1.58
		https://www.hyline.com/varieties/w-36	laying hen	Hy-line W-36	371	1.58
		https://www.hyline.com/varieties/w-36	laying hen	Hy-line W-36	378	1.58
		https://www.hyline.com/varieties/w-36	laying hen	Hy-line W-36	385	1.58
		https://www.hyline.com/varieties/w-36	laying hen	Hy-line W-36	392	1.58
		https://www.hyline.com/varieties/w-36	laying hen	Hy-line W-36	399	1.58
		https://www.hyline.com/varieties/w-36	laying hen	Hy-line W-36	406	1.58
		https://www.hyline.com/varieties/w-36	laying hen	Hy-line W-36	413	1.58
		https://www.hyline.com/varieties/w-36	laying hen	Hy-line W-36	420	1.58
		https://www.hyline.com/varieties/w-36	laying hen	Hy-line W-36	427	1.58
		https://www.hyline.com/varieties/w-36	laying hen	Hy-line W-36	434	1.58
		https://www.hyline.com/varieties/w-36	laying hen	Hy-line W-36	441	1.58
		https://www.hyline.com/varieties/w-36	laying hen	Hy-line W-36	448	1.58
		https://www.hyline.com/varieties/w-36	laying hen	Hy-line W-36	455	1.58
		https://www.hyline.com/varieties/w-36	laying hen	Hy-line W-36	462	1.58
		https://www.hyline.com/varieties/w-36	laying hen	Hy-line W-36	469	1.58
		https://www.hyline.com/varieties/w-36	laying hen	Hy-line W-36	476	1.58
		https://www.hyline.com/varieties/w-36	laying hen	Hy-line W-36	483	1.58
		https://www.hyline.com/varieties/w-36	laying hen	Hy-line W-36	490	1.58
		https://www.hyline.com/varieties/w-36	laying hen	Hy-line W-36	497	1.58
		https://www.hyline.com/varieties/w-36	laying hen	Hy-line W-36	504	1.58
		https://www.hyline.com/varieties/w-36	laying hen	Hy-line W-36	511	1.58
		https://www.hyline.com/varieties/w-36	laying hen	Hy-line W-36	518	1.58
		https://www.hyline.com/varieties/w-36	laying hen	Hy-line W-36	525	1.58
		https://www.hyline.com/varieties/w-36	laying hen	Hy-line W-36	532	1.58
		https://www.hyline.com/varieties/w-36	laying hen	Hy-line W-36	539	1.58
		https://www.hyline.com/varieties/w-36	laying hen	Hy-line W-36	546	1.58
		https://www.hyline.com/varieties/w-36	laying hen	Hy-line W-36	553	1.58
		https://www.hyline.com/varieties/w-36	laying hen	Hy-line W-36	560	1.58
		https://www.hyline.com/varieties/w-36	laying hen	Hy-line W-36	567	1.58
		https://www.hyline.com/varieties/w-36	laying hen	Hy-line W-36	574	1.58
		https://www.hyline.com/varieties/w-36	laying hen	Hy-line W-36	581	1.58
		https://www.hyline.com/varieties/w-36	laying hen	Hy-line W-36	588	1.58
		https://www.hyline.com/varieties/w-36	laying hen	Hy-line W-36	595	1.58
		https://www.hyline.com/varieties/w-36	laying hen	Hy-line W-36	602	1.58
		https://www.hyline.com/varieties/w-36	laying hen	Hy-line W-36	609	1.58
		https://www.hyline.com/varieties/w-36	laying hen	Hy-line W-36	616	1.58
		https://www.hyline.com/varieties/w-36	laying hen	Hy-line W-36	623	1.58
		https://www.hyline.com/varieties/w-36	laying hen	Hy-line W-36	630	1.58
		https://www.hyline.com/varieties/w-36	laying hen	Hy-line W-36	637	1.58
		https://www.hyline.com/varieties/w-36	laying hen	Hy-line W-36	644	1.58
		https://www.hyline.com/varieties/w-36	laying hen	Hy-line W-36	651	1.58
		https://www.hyline.com/varieties/w-36	laying hen	Hy-line W-36	658	1.58
		https://www.hyline.com/varieties/w-36	laying hen	Hy-line W-36	665	1.58
		https://www.hyline.com/varieties/w-36	laying hen	Hy-line W-36	672	1.58
		https://www.hyline.com/varieties/w-36	laying hen	Hy-line W-36	679	1.58
		https://www.hyline.com/varieties/w-36	laying hen	Hy-line W-36	686	1.58
		https://www.hyline.com/varieties/w-36	laying hen	Hy-line W-36	693	1.58
		https://www.hyline.com/varieties/w-36	laying hen	Hy-line W-36	700	1.58
		https://www.isa-poultry.com/en/product/isa-white/	laying hen	ISA White	7	0.0605
		https://www.isa-poultry.com/en/product/isa-white/	laying hen	ISA White	14	0.12
		https://www.isa-poultry.com/en/product/isa-white/	laying hen	ISA White	21	0.195
		https://www.isa-poultry.com/en/product/isa-white/	laying hen	ISA White	28	0.275
		https://www.isa-poultry.com/en/product/isa-white/	laying hen	ISA White	35	0.35
		https://www.isa-poultry.com/en/product/isa-white/	laying hen	ISA White	42	0.43
		https://www.isa-poultry.com/en/product/isa-white/	laying hen	ISA White	49	0.51
		https://www.isa-poultry.com/en/product/isa-white/	laying hen	ISA White	56	0.6
		https://www.isa-poultry.com/en/product/isa-white/	laying hen	ISA White	63	0.68
		https://www.isa-poultry.com/en/product/isa-white/	laying hen	ISA White	70	0.76
		https://www.isa-poultry.com/en/product/isa-white/	laying hen	ISA White	77	0.845
		https://www.isa-poultry.com/en/product/isa-white/	laying hen	ISA White	84	0.925
		https://www.isa-poultry.com/en/product/isa-white/	laying hen	ISA White	91	1
		https://www.isa-poultry.com/en/product/isa-white/	laying hen	ISA White	98	1.07
		https://www.isa-poultry.com/en/product/isa-white/	laying hen	ISA White	105	1.135
		https://www.isa-poultry.com/en/product/isa-white/	laying hen	ISA White	112	1.2
		https://www.isa-poultry.com/en/product/isa-white/	laying hen	ISA White	119	1.255
		https://www.isa-poultry.com/en/product/isa-white/	laying hen	ISA White	126	1.3
		https://www.isa-poultry.com/en/product/isa-white/	laying hen	ISA White	133	1.36
		https://www.isa-poultry.com/en/product/isa-white/	laying hen	ISA White	140	1.42
		https://www.isa-poultry.com/en/product/isa-white/	laying hen	ISA White	147	1.495
		https://www.isa-poultry.com/en/product/isa-white/	laying hen	ISA White	154	1.545
		https://www.isa-poultry.com/en/product/isa-white/	laying hen	ISA White	161	1.58
		https://www.isa-poultry.com/en/product/isa-white/	laying hen	ISA White	168	1.6
		https://www.isa-poultry.com/en/product/isa-white/	laying hen	ISA White	175	1.615
		https://www.isa-poultry.com/en/product/isa-white/	laying hen	ISA White	182	1.63
		https://www.isa-poultry.com/en/product/isa-white/	laying hen	ISA White	189	1.64
		https://www.isa-poultry.com/en/product/isa-white/	laying hen	ISA White	196	1.65
		https://www.isa-poultry.com/en/product/isa-white/	laying hen	ISA White	203	1.658
		https://www.isa-poultry.com/en/product/isa-white/	laying hen	ISA White	210	1.665
		https://www.isa-poultry.com/en/product/isa-white/	laying hen	ISA White	217	1.669
		https://www.isa-poultry.com/en/product/isa-white/	laying hen	ISA White	224	1.673
		https://www.isa-poultry.com/en/product/isa-white/	laying hen	ISA White	231	1.677
		https://www.isa-poultry.com/en/product/isa-white/	laying hen	ISA White	238	1.681
		https://www.isa-poultry.com/en/product/isa-white/	laying hen	ISA White	245	1.685
		https://www.isa-poultry.com/en/product/isa-white/	laying hen	ISA White	252	1.688
		https://www.isa-poultry.com/en/product/isa-white/	laying hen	ISA White	259	1.691
		https://www.isa-poultry.com/en/product/isa-white/	laying hen	ISA White	266	1.694
		https://www.isa-poultry.com/en/product/isa-white/	laying hen	ISA White	273	1.697
		https://www.isa-poultry.com/en/product/isa-white/	laying hen	ISA White	280	1.7
		https://www.isa-poultry.com/en/product/isa-white/	laying hen	ISA White	287	1.702
		https://www.isa-poultry.com/en/product/isa-white/	laying hen	ISA White	294	1.704
		https://www.isa-poultry.com/en/product/isa-white/	laying hen	ISA White	301	1.706
		https://www.isa-poultry.com/en/product/isa-white/	laying hen	ISA White	308	1.708
		https://www.isa-poultry.com/en/product/isa-white/	laying hen	ISA White	315	1.71
		https://www.isa-poultry.com/en/product/isa-white/	laying hen	ISA White	322	1.711
		https://www.isa-poultry.com/en/product/isa-white/	laying hen	ISA White	329	1.712
		https://www.isa-poultry.com/en/product/isa-white/	laying hen	ISA White	336	1.713
		https://www.isa-poultry.com/en/product/isa-white/	laying hen	ISA White	343	1.714
		https://www.isa-poultry.com/en/product/isa-white/	laying hen	ISA White	350	1.715
		https://www.isa-poultry.com/en/product/isa-white/	laying hen	ISA White	357	1.716
		https://www.isa-poultry.com/en/product/isa-white/	laying hen	ISA White	364	1.717
		https://www.isa-poultry.com/en/product/isa-white/	laying hen	ISA White	371	1.718
		https://www.isa-poultry.com/en/product/isa-white/	laying hen	ISA White	378	1.719
		https://www.isa-poultry.com/en/product/isa-white/	laying hen	ISA White	385	1.72
		https://www.isa-poultry.com/en/product/isa-white/	laying hen	ISA White	392	1.721
		https://www.isa-poultry.com/en/product/isa-white/	laying hen	ISA White	399	1.722
		https://www.isa-poultry.com/en/product/isa-white/	laying hen	ISA White	406	1.723
		https://www.isa-poultry.com/en/product/isa-white/	laying hen	ISA White	413	1.724
		https://www.isa-poultry.com/en/product/isa-white/	laying hen	ISA White	420	1.725
		https://www.isa-poultry.com/en/product/isa-white/	laying hen	ISA White	427	1.726
		https://www.isa-poultry.com/en/product/isa-white/	laying hen	ISA White	434	1.727
		https://www.isa-poultry.com/en/product/isa-white/	laying hen	ISA White	441	1.728
		https://www.isa-poultry.com/en/product/isa-white/	laying hen	ISA White	448	1.729
		https://www.isa-poultry.com/en/product/isa-white/	laying hen	ISA White	455	1.73
		https://www.isa-poultry.com/en/product/isa-white/	laying hen	ISA White	462	1.731
		https://www.isa-poultry.com/en/product/isa-white/	laying hen	ISA White	469	1.732
		https://www.isa-poultry.com/en/product/isa-white/	laying hen	ISA White	476	1.733
		https://www.isa-poultry.com/en/product/isa-white/	laying hen	ISA White	483	1.734
		https://www.isa-poultry.com/en/product/isa-white/	laying hen	ISA White	490	1.735
		https://www.isa-poultry.com/en/product/isa-white/	laying hen	ISA White	497	1.736
		https://www.isa-poultry.com/en/product/isa-white/	laying hen	ISA White	504	1.737
		https://www.isa-poultry.com/en/product/isa-white/	laying hen	ISA White	511	1.738
		https://www.isa-poultry.com/en/product/isa-white/	laying hen	ISA White	518	1.739
		https://www.isa-poultry.com/en/product/isa-white/	laying hen	ISA White	525	1.74
		https://www.isa-poultry.com/en/product/isa-white/	laying hen	ISA White	532	1.741
		https://www.isa-poultry.com/en/product/isa-white/	laying hen	ISA White	539	1.742
		https://www.isa-poultry.com/en/product/isa-white/	laying hen	ISA White	546	1.743
		https://www.isa-poultry.com/en/product/isa-white/	laying hen	ISA White	553	1.744
		https://www.isa-poultry.com/en/product/isa-white/	laying hen	ISA White	560	1.745
		https://www.isa-poultry.com/en/product/isa-white/	laying hen	ISA White	567	1.746
		https://www.isa-poultry.com/en/product/isa-white/	laying hen	ISA White	574	1.747
		https://www.isa-poultry.com/en/product/isa-white/	laying hen	ISA White	581	1.748
		https://www.isa-poultry.com/en/product/isa-white/	laying hen	ISA White	588	1.749
		https://www.isa-poultry.com/en/product/isa-white/	laying hen	ISA White	595	1.75
		https://www.isa-poultry.com/en/product/isa-white/	laying hen	ISA White	602	1.75
		https://www.isa-poultry.com/en/product/isa-white/	laying hen	ISA White	609	1.75
		https://www.isa-poultry.com/en/product/isa-white/	laying hen	ISA White	616	1.75
		https://www.isa-poultry.com/en/product/isa-white/	laying hen	ISA White	623	1.75
		https://www.isa-poultry.com/en/product/isa-white/	laying hen	ISA White	630	1.75
		https://www.isa-poultry.com/en/product/isa-white/	laying hen	ISA White	637	1.75
		https://www.isa-poultry.com/en/product/isa-white/	laying hen	ISA White	644	1.75
		https://www.isa-poultry.com/en/product/isa-white/	laying hen	ISA White	651	1.75
		https://www.isa-poultry.com/en/product/isa-white/	laying hen	ISA White	658	1.75
		https://www.isa-poultry.com/en/product/isa-white/	laying hen	ISA White	665	1.75
		https://www.isa-poultry.com/en/product/isa-white/	laying hen	ISA White	672	1.75
		https://www.isa-poultry.com/en/product/isa-white/	laying hen	ISA White	679	1.75
		https://www.isa-poultry.com/en/product/isa-white/	laying hen	ISA White	686	1.75
		https://www.isa-poultry.com/en/product/isa-white/	laying hen	ISA White	693	1.75
		https://www.isa-poultry.com/en/product/isa-white/	laying hen	ISA White	700	1.75
		https://www.isa-poultry.com/en/product/isa-brown/	laying hen	ISA Brown	7	0.0605
		https://www.isa-poultry.com/en/product/isa-brown/	laying hen	ISA Brown	14	0.12
		https://www.isa-poultry.com/en/product/isa-brown/	laying hen	ISA Brown	21	0.175
		https://www.isa-poultry.com/en/product/isa-brown/	laying hen	ISA Brown	28	0.245
		https://www.isa-poultry.com/en/product/isa-brown/	laying hen	ISA Brown	35	0.3405
		https://www.isa-poultry.com/en/product/isa-brown/	laying hen	ISA Brown	42	0.44
		https://www.isa-poultry.com/en/product/isa-brown/	laying hen	ISA Brown	49	0.5405
		https://www.isa-poultry.com/en/product/isa-brown/	laying hen	ISA Brown	56	0.63
		https://www.isa-poultry.com/en/product/isa-brown/	laying hen	ISA Brown	63	0.72
		https://www.isa-poultry.com/en/product/isa-brown/	laying hen	ISA Brown	70	0.81
		https://www.isa-poultry.com/en/product/isa-brown/	laying hen	ISA Brown	77	0.9005
		https://www.isa-poultry.com/en/product/isa-brown/	laying hen	ISA Brown	84	1
		https://www.isa-poultry.com/en/product/isa-brown/	laying hen	ISA Brown	91	1.095
		https://www.isa-poultry.com/en/product/isa-brown/	laying hen	ISA Brown	98	1.1805
		https://www.isa-poultry.com/en/product/isa-brown/	laying hen	ISA Brown	105	1.265
		https://www.isa-poultry.com/en/product/isa-brown/	laying hen	ISA Brown	112	1.35
		https://www.isa-poultry.com/en/product/isa-brown/	laying hen	ISA Brown	119	1.425
		https://www.isa-poultry.com/en/product/isa-brown/	laying hen	ISA Brown	126	1.475
		https://www.isa-poultry.com/en/product/isa-brown/	laying hen	ISA Brown	133	1.535
		https://www.isa-poultry.com/en/product/isa-brown/	laying hen	ISA Brown	140	1.605
		https://www.isa-poultry.com/en/product/isa-brown/	laying hen	ISA Brown	147	1.66
		https://www.isa-poultry.com/en/product/isa-brown/	laying hen	ISA Brown	154	1.715
		https://www.isa-poultry.com/en/product/isa-brown/	laying hen	ISA Brown	161	1.745
		https://www.isa-poultry.com/en/product/isa-brown/	laying hen	ISA Brown	168	1.765
		https://www.isa-poultry.com/en/product/isa-brown/	laying hen	ISA Brown	175	1.78
		https://www.isa-poultry.com/en/product/isa-brown/	laying hen	ISA Brown	182	1.795
		https://www.isa-poultry.com/en/product/isa-brown/	laying hen	ISA Brown	189	1.805
		https://www.isa-poultry.com/en/product/isa-brown/	laying hen	ISA Brown	196	1.815
		https://www.isa-poultry.com/en/product/isa-brown/	laying hen	ISA Brown	203	1.825
		https://www.isa-poultry.com/en/product/isa-brown/	laying hen	ISA Brown	210	1.835
		https://www.isa-poultry.com/en/product/isa-brown/	laying hen	ISA Brown	217	1.845
		https://www.isa-poultry.com/en/product/isa-brown/	laying hen	ISA Brown	224	1.85
		https://www.isa-poultry.com/en/product/isa-brown/	laying hen	ISA Brown	231	1.858
		https://www.isa-poultry.com/en/product/isa-brown/	laying hen	ISA Brown	238	1.86
		https://www.isa-poultry.com/en/product/isa-brown/	laying hen	ISA Brown	245	1.863
		https://www.isa-poultry.com/en/product/isa-brown/	laying hen	ISA Brown	252	1.87
		https://www.isa-poultry.com/en/product/isa-brown/	laying hen	ISA Brown	259	1.87
		https://www.isa-poultry.com/en/product/isa-brown/	laying hen	ISA Brown	266	1.873
		https://www.isa-poultry.com/en/product/isa-brown/	laying hen	ISA Brown	273	1.873
		https://www.isa-poultry.com/en/product/isa-brown/	laying hen	ISA Brown	280	1.875
		https://www.isa-poultry.com/en/product/isa-brown/	laying hen	ISA Brown	287	1.88
		https://www.isa-poultry.com/en/product/isa-brown/	laying hen	ISA Brown	294	1.883
		https://www.isa-poultry.com/en/product/isa-brown/	laying hen	ISA Brown	301	1.883
		https://www.isa-poultry.com/en/product/isa-brown/	laying hen	ISA Brown	308	1.883
		https://www.isa-poultry.com/en/product/isa-brown/	laying hen	ISA Brown	315	1.885
		https://www.isa-poultry.com/en/product/isa-brown/	laying hen	ISA Brown	322	1.89
		https://www.isa-poultry.com/en/product/isa-brown/	laying hen	ISA Brown	329	1.89
		https://www.isa-poultry.com/en/product/isa-brown/	laying hen	ISA Brown	336	1.89
		https://www.isa-poultry.com/en/product/isa-brown/	laying hen	ISA Brown	343	1.89
		https://www.isa-poultry.com/en/product/isa-brown/	laying hen	ISA Brown	350	1.89
		https://www.isa-poultry.com/en/product/isa-brown/	laying hen	ISA Brown	357	1.895
		https://www.isa-poultry.com/en/product/isa-brown/	laying hen	ISA Brown	364	1.9
		https://www.isa-poultry.com/en/product/isa-brown/	laying hen	ISA Brown	371	1.9
		https://www.isa-poultry.com/en/product/isa-brown/	laying hen	ISA Brown	378	1.9
		https://www.isa-poultry.com/en/product/isa-brown/	laying hen	ISA Brown	385	1.905
		https://www.isa-poultry.com/en/product/isa-brown/	laying hen	ISA Brown	392	1.905
		https://www.isa-poultry.com/en/product/isa-brown/	laying hen	ISA Brown	399	1.91
		https://www.isa-poultry.com/en/product/isa-brown/	laying hen	ISA Brown	406	1.91
		https://www.isa-poultry.com/en/product/isa-brown/	laying hen	ISA Brown	413	1.91
		https://www.isa-poultry.com/en/product/isa-brown/	laying hen	ISA Brown	420	1.915
		https://www.isa-poultry.com/en/product/isa-brown/	laying hen	ISA Brown	427	1.915
		https://www.isa-poultry.com/en/product/isa-brown/	laying hen	ISA Brown	434	1.915
		https://www.isa-poultry.com/en/product/isa-brown/	laying hen	ISA Brown	441	1.915
		https://www.isa-poultry.com/en/product/isa-brown/	laying hen	ISA Brown	448	1.915
		https://www.isa-poultry.com/en/product/isa-brown/	laying hen	ISA Brown	455	1.915
		https://www.isa-poultry.com/en/product/isa-brown/	laying hen	ISA Brown	462	1.925
		https://www.isa-poultry.com/en/product/isa-brown/	laying hen	ISA Brown	469	1.925
		https://www.isa-poultry.com/en/product/isa-brown/	laying hen	ISA Brown	476	1.925
		https://www.isa-poultry.com/en/product/isa-brown/	laying hen	ISA Brown	483	1.925
		https://www.isa-poultry.com/en/product/isa-brown/	laying hen	ISA Brown	490	1.925
		https://www.isa-poultry.com/en/product/isa-brown/	laying hen	ISA Brown	497	1.93
		https://www.isa-poultry.com/en/product/isa-brown/	laying hen	ISA Brown	504	1.93
		https://www.isa-poultry.com/en/product/isa-brown/	laying hen	ISA Brown	511	1.93
		https://www.isa-poultry.com/en/product/isa-brown/	laying hen	ISA Brown	518	1.935
		https://www.isa-poultry.com/en/product/isa-brown/	laying hen	ISA Brown	525	1.935
		https://www.isa-poultry.com/en/product/isa-brown/	laying hen	ISA Brown	532	1.94
		https://www.isa-poultry.com/en/product/isa-brown/	laying hen	ISA Brown	539	1.94
		https://www.isa-poultry.com/en/product/isa-brown/	laying hen	ISA Brown	546	1.94
		https://www.isa-poultry.com/en/product/isa-brown/	laying hen	ISA Brown	553	1.94
		https://www.isa-poultry.com/en/product/isa-brown/	laying hen	ISA Brown	560	1.94
		https://www.isa-poultry.com/en/product/isa-brown/	laying hen	ISA Brown	567	1.945
		https://www.isa-poultry.com/en/product/isa-brown/	laying hen	ISA Brown	574	1.945
		https://www.isa-poultry.com/en/product/isa-brown/	laying hen	ISA Brown	581	1.945
		https://www.isa-poultry.com/en/product/isa-brown/	laying hen	ISA Brown	588	1.95
		https://www.isa-poultry.com/en/product/isa-brown/	laying hen	ISA Brown	595	1.95
		https://www.isa-poultry.com/en/product/isa-brown/	laying hen	ISA Brown	602	1.95
		https://www.isa-poultry.com/en/product/isa-brown/	laying hen	ISA Brown	609	1.95
		https://www.isa-poultry.com/en/product/isa-brown/	laying hen	ISA Brown	616	1.95
		https://www.isa-poultry.com/en/product/isa-brown/	laying hen	ISA Brown	623	1.955
		https://www.isa-poultry.com/en/product/isa-brown/	laying hen	ISA Brown	630	1.955
		https://www.isa-poultry.com/en/product/isa-brown/	laying hen	ISA Brown	637	1.955
		https://www.isa-poultry.com/en/product/isa-brown/	laying hen	ISA Brown	644	1.96
		https://www.isa-poultry.com/en/product/isa-brown/	laying hen	ISA Brown	651	1.96
		https://www.isa-poultry.com/en/product/isa-brown/	laying hen	ISA Brown	658	1.965
		https://www.isa-poultry.com/en/product/isa-brown/	laying hen	ISA Brown	665	1.965
		https://www.isa-poultry.com/en/product/isa-brown/	laying hen	ISA Brown	672	1.97
		https://www.isa-poultry.com/en/product/isa-brown/	laying hen	ISA Brown	679	1.97
		https://www.isa-poultry.com/en/product/isa-brown/	laying hen	ISA Brown	686	1.97
		https://www.isa-poultry.com/en/product/isa-brown/	laying hen	ISA Brown	693	1.975
		https://www.isa-poultry.com/en/product/isa-brown/	laying hen	ISA Brown	700	1.975
Ciftci	Effects of vitamin E and vitamin C dietary supplementation on egg production and egg quality of laying hens exposed to a chronic heat stress		laying hen	White Leghorn	149.8	1.4592
Ciftci	Effects of vitamin E and vitamin C dietary supplementation on egg production and egg quality of laying hens exposed to a chronic heat stress		laying hen	White Leghorn	242.9	1.6505
Kerje	The twofold difference in adult size between the red junglefowl and White Leghorn chickens is largely explained by a limited number of QTLs	10.1046/j.1365-2052.2003.01000.x	laying hen	White Leghorn	0.98	0.0376
Kerje	The twofold difference in adult size between the red junglefowl and White Leghorn chickens is largely explained by a limited number of QTLs	10.1046/j.1365-2052.2003.01000.x	laying hen	White Leghorn	7.98	0.0837
Kerje	The twofold difference in adult size between the red junglefowl and White Leghorn chickens is largely explained by a limited number of QTLs	10.1046/j.1365-2052.2003.01000.x	laying hen	White Leghorn	46.2	0.5891
Kerje	The twofold difference in adult size between the red junglefowl and White Leghorn chickens is largely explained by a limited number of QTLs	10.1046/j.1365-2052.2003.01000.x	laying hen	White Leghorn	112	1.3478
Kerje	The twofold difference in adult size between the red junglefowl and White Leghorn chickens is largely explained by a limited number of QTLs	10.1046/j.1365-2052.2003.01000.x	laying hen	White Leghorn	200.2	1.7741
Khan	Pathological Effects of Aflatoxin and Their Amelioration by Vitamin E in White Leghorn Layers		laying hen	White Leghorn	238	1.62176
Schuetz	QTL Analysis of a Red Junglefowl 3 White Leghorn Intercross Reveals Trade-Off in Resource Allocation between Behavior and Production Traits	10.1023/A:1020880211144	laying hen	White Leghorn	0.98	0.0278
Schuetz	QTL Analysis of a Red Junglefowl 3 White Leghorn Intercross Reveals Trade-Off in Resource Allocation between Behavior and Production Traits	10.1023/A:1020880211144	laying hen	White Leghorn	9.94	0.0819
Schuetz	QTL Analysis of a Red Junglefowl 3 White Leghorn Intercross Reveals Trade-Off in Resource Allocation between Behavior and Production Traits	10.1023/A:1020880211144	laying hen	White Leghorn	46.2	0.5454
Schuetz	QTL Analysis of a Red Junglefowl 3 White Leghorn Intercross Reveals Trade-Off in Resource Allocation between Behavior and Production Traits	10.1023/A:1020880211144	laying hen	White Leghorn	112	1.1587
Schuetz	QTL Analysis of a Red Junglefowl 3 White Leghorn Intercross Reveals Trade-Off in Resource Allocation between Behavior and Production Traits	10.1023/A:1020880211144	laying hen	White Leghorn	200.2	1.6293
Zahoor-ul-Hassan	Pathological Responses of White Leghorn Breeder Hens Kept on Ochratoxin A Contaminated Feed		laying hen	White Leghorn	280	1.68

## Sheet: broiler_chicken_M
Author	Title	DOI_or_Website	Species	Breed	Time_days	Mean_BW_kg
		https://aviagen.com/eu/brands/ross/products/ross-308	chicken	Ross 308	0	0.043
		https://aviagen.com/eu/brands/ross/products/ross-308	chicken	Ross 308	1	0.06
		https://aviagen.com/eu/brands/ross/products/ross-308	chicken	Ross 308	2	0.078
		https://aviagen.com/eu/brands/ross/products/ross-308	chicken	Ross 308	3	0.098
		https://aviagen.com/eu/brands/ross/products/ross-308	chicken	Ross 308	4	0.121
		https://aviagen.com/eu/brands/ross/products/ross-308	chicken	Ross 308	5	0.147
		https://aviagen.com/eu/brands/ross/products/ross-308	chicken	Ross 308	6	0.175
		https://aviagen.com/eu/brands/ross/products/ross-308	chicken	Ross 308	7	0.207
		https://aviagen.com/eu/brands/ross/products/ross-308	chicken	Ross 308	8	0.242
		https://aviagen.com/eu/brands/ross/products/ross-308	chicken	Ross 308	9	0.281
		https://aviagen.com/eu/brands/ross/products/ross-308	chicken	Ross 308	10	0.323
		https://aviagen.com/eu/brands/ross/products/ross-308	chicken	Ross 308	11	0.369
		https://aviagen.com/eu/brands/ross/products/ross-308	chicken	Ross 308	12	0.418
		https://aviagen.com/eu/brands/ross/products/ross-308	chicken	Ross 308	13	0.471
		https://aviagen.com/eu/brands/ross/products/ross-308	chicken	Ross 308	14	0.527
		https://aviagen.com/eu/brands/ross/products/ross-308	chicken	Ross 308	15	0.587
		https://aviagen.com/eu/brands/ross/products/ross-308	chicken	Ross 308	16	0.65
		https://aviagen.com/eu/brands/ross/products/ross-308	chicken	Ross 308	17	0.717
		https://aviagen.com/eu/brands/ross/products/ross-308	chicken	Ross 308	18	0.788
		https://aviagen.com/eu/brands/ross/products/ross-308	chicken	Ross 308	19	0.861
		https://aviagen.com/eu/brands/ross/products/ross-308	chicken	Ross 308	20	0.938
		https://aviagen.com/eu/brands/ross/products/ross-308	chicken	Ross 308	21	1.018
		https://aviagen.com/eu/brands/ross/products/ross-308	chicken	Ross 308	22	1.101
		https://aviagen.com/eu/brands/ross/products/ross-308	chicken	Ross 308	23	1.186
		https://aviagen.com/eu/brands/ross/products/ross-308	chicken	Ross 308	24	1.275
		https://aviagen.com/eu/brands/ross/products/ross-308	chicken	Ross 308	25	1.366
		https://aviagen.com/eu/brands/ross/products/ross-308	chicken	Ross 308	26	1.459
		https://aviagen.com/eu/brands/ross/products/ross-308	chicken	Ross 308	27	1.554
		https://aviagen.com/eu/brands/ross/products/ross-308	chicken	Ross 308	28	1.651
		https://aviagen.com/eu/brands/ross/products/ross-308	chicken	Ross 308	29	1.751
		https://aviagen.com/eu/brands/ross/products/ross-308	chicken	Ross 308	30	1.852
		https://aviagen.com/eu/brands/ross/products/ross-308	chicken	Ross 308	31	1.954
		https://aviagen.com/eu/brands/ross/products/ross-308	chicken	Ross 308	32	2.058
		https://aviagen.com/eu/brands/ross/products/ross-308	chicken	Ross 308	33	2.163
		https://aviagen.com/eu/brands/ross/products/ross-308	chicken	Ross 308	34	2.269
		https://aviagen.com/eu/brands/ross/products/ross-308	chicken	Ross 308	35	2.376
		https://aviagen.com/eu/brands/ross/products/ross-308	chicken	Ross 308	36	2.484
		https://aviagen.com/eu/brands/ross/products/ross-308	chicken	Ross 308	37	2.592
		https://aviagen.com/eu/brands/ross/products/ross-308	chicken	Ross 308	38	2.701
		https://aviagen.com/eu/brands/ross/products/ross-308	chicken	Ross 308	39	2.809
		https://aviagen.com/eu/brands/ross/products/ross-308	chicken	Ross 308	40	2.918
		https://aviagen.com/eu/brands/ross/products/ross-308	chicken	Ross 308	41	3.027
		https://aviagen.com/eu/brands/ross/products/ross-308	chicken	Ross 308	42	3.136
		https://aviagen.com/eu/brands/ross/products/ross-308	chicken	Ross 308	43	3.245
		https://aviagen.com/eu/brands/ross/products/ross-308	chicken	Ross 308	44	3.353
		https://aviagen.com/eu/brands/ross/products/ross-308	chicken	Ross 308	45	3.461
		https://aviagen.com/eu/brands/ross/products/ross-308	chicken	Ross 308	46	3.568
		https://aviagen.com/eu/brands/ross/products/ross-308	chicken	Ross 308	47	3.678
		https://aviagen.com/eu/brands/ross/products/ross-308	chicken	Ross 308	48	3.78
		https://aviagen.com/eu/brands/ross/products/ross-308	chicken	Ross 308	49	3.885
		https://aviagen.com/eu/brands/ross/products/ross-308	chicken	Ross 308	50	3.989
		https://aviagen.com/eu/brands/ross/products/ross-308	chicken	Ross 308	51	4.091
		https://aviagen.com/eu/brands/ross/products/ross-308	chicken	Ross 308	52	4.193
		https://aviagen.com/eu/brands/ross/products/ross-308	chicken	Ross 308	53	4.294
		https://aviagen.com/eu/brands/ross/products/ross-308	chicken	Ross 308	54	4.393
		https://aviagen.com/eu/brands/ross/products/ross-308	chicken	Ross 308	55	4.491
		https://aviagen.com/eu/brands/ross/products/ross-308	chicken	Ross 308	56	4.588
		https://aviagen.com/eu/brands/ross/products/ross-308	chicken	Ross 308	57	4.684
		https://aviagen.com/eu/brands/ross/products/ross-308	chicken	Ross 308	58	4.778
		https://aviagen.com/eu/brands/ross/products/ross-308	chicken	Ross 308	59	4.871
		https://aviagen.com/eu/brands/ross/products/ross-308	chicken	Ross 308	60	4.962
		https://aviagen.com/eu/brands/ross/products/ross-308	chicken	Ross 308	61	5.052
		https://aviagen.com/eu/brands/ross/products/ross-308	chicken	Ross 308	62	5.14
		https://aviagen.com/eu/brands/ross/products/ross-308	chicken	Ross 308	63	5.227
		https://aviagen.com/eu/brands/ross/products/ross-308	chicken	Ross 308	64	5.312
		https://aviagen.com/eu/brands/ross/products/ross-308	chicken	Ross 308	65	5.396
		https://aviagen.com/eu/brands/ross/products/ross-308	chicken	Ross 308	66	5.478
		https://aviagen.com/eu/brands/ross/products/ross-308	chicken	Ross 308	67	5.559
		https://aviagen.com/eu/brands/ross/products/ross-308	chicken	Ross 308	68	5.638
		https://aviagen.com/eu/brands/ross/products/ross-308	chicken	Ross 308	69	5.715
		https://aviagen.com/eu/brands/ross/products/ross-308	chicken	Ross 308	70	5.791
		https://aviagen.com/na/brands/ross/products/ross-708	chicken	Ross 708	0	0.043
		https://aviagen.com/na/brands/ross/products/ross-708	chicken	Ross 708	1	0.059
		https://aviagen.com/na/brands/ross/products/ross-708	chicken	Ross 708	2	0.076
		https://aviagen.com/na/brands/ross/products/ross-708	chicken	Ross 708	3	0.095
		https://aviagen.com/na/brands/ross/products/ross-708	chicken	Ross 708	4	0.117
		https://aviagen.com/na/brands/ross/products/ross-708	chicken	Ross 708	5	0.141
		https://aviagen.com/na/brands/ross/products/ross-708	chicken	Ross 708	6	0.168
		https://aviagen.com/na/brands/ross/products/ross-708	chicken	Ross 708	7	0.198
		https://aviagen.com/na/brands/ross/products/ross-708	chicken	Ross 708	8	0.23
		https://aviagen.com/na/brands/ross/products/ross-708	chicken	Ross 708	9	0.267
		https://aviagen.com/na/brands/ross/products/ross-708	chicken	Ross 708	10	0.306
		https://aviagen.com/na/brands/ross/products/ross-708	chicken	Ross 708	11	0.349
		https://aviagen.com/na/brands/ross/products/ross-708	chicken	Ross 708	12	0.395
		https://aviagen.com/na/brands/ross/products/ross-708	chicken	Ross 708	13	0.444
		https://aviagen.com/na/brands/ross/products/ross-708	chicken	Ross 708	14	0.497
		https://aviagen.com/na/brands/ross/products/ross-708	chicken	Ross 708	15	0.553
		https://aviagen.com/na/brands/ross/products/ross-708	chicken	Ross 708	16	0.612
		https://aviagen.com/na/brands/ross/products/ross-708	chicken	Ross 708	17	0.675
		https://aviagen.com/na/brands/ross/products/ross-708	chicken	Ross 708	18	0.741
		https://aviagen.com/na/brands/ross/products/ross-708	chicken	Ross 708	19	0.811
		https://aviagen.com/na/brands/ross/products/ross-708	chicken	Ross 708	20	0.883
		https://aviagen.com/na/brands/ross/products/ross-708	chicken	Ross 708	21	0.958
		https://aviagen.com/na/brands/ross/products/ross-708	chicken	Ross 708	22	1.037
		https://aviagen.com/na/brands/ross/products/ross-708	chicken	Ross 708	23	1.118
		https://aviagen.com/na/brands/ross/products/ross-708	chicken	Ross 708	24	1.201
		https://aviagen.com/na/brands/ross/products/ross-708	chicken	Ross 708	25	1.287
		https://aviagen.com/na/brands/ross/products/ross-708	chicken	Ross 708	26	1.376
		https://aviagen.com/na/brands/ross/products/ross-708	chicken	Ross 708	27	1.467
		https://aviagen.com/na/brands/ross/products/ross-708	chicken	Ross 708	28	1.56
		https://aviagen.com/na/brands/ross/products/ross-708	chicken	Ross 708	29	1.654
		https://aviagen.com/na/brands/ross/products/ross-708	chicken	Ross 708	30	1.751
		https://aviagen.com/na/brands/ross/products/ross-708	chicken	Ross 708	31	1.849
		https://aviagen.com/na/brands/ross/products/ross-708	chicken	Ross 708	32	1.949
		https://aviagen.com/na/brands/ross/products/ross-708	chicken	Ross 708	33	2.05
		https://aviagen.com/na/brands/ross/products/ross-708	chicken	Ross 708	34	2.152
		https://aviagen.com/na/brands/ross/products/ross-708	chicken	Ross 708	35	2.255
		https://aviagen.com/na/brands/ross/products/ross-708	chicken	Ross 708	36	2.359
		https://aviagen.com/na/brands/ross/products/ross-708	chicken	Ross 708	37	2.463
		https://aviagen.com/na/brands/ross/products/ross-708	chicken	Ross 708	38	2.568
		https://aviagen.com/na/brands/ross/products/ross-708	chicken	Ross 708	39	2.674
		https://aviagen.com/na/brands/ross/products/ross-708	chicken	Ross 708	40	2.78
		https://aviagen.com/na/brands/ross/products/ross-708	chicken	Ross 708	41	2.886
		https://aviagen.com/na/brands/ross/products/ross-708	chicken	Ross 708	42	2.992
		https://aviagen.com/na/brands/ross/products/ross-708	chicken	Ross 708	43	3.098
		https://aviagen.com/na/brands/ross/products/ross-708	chicken	Ross 708	44	3.203
		https://aviagen.com/na/brands/ross/products/ross-708	chicken	Ross 708	45	3.309
		https://aviagen.com/na/brands/ross/products/ross-708	chicken	Ross 708	46	3.413
		https://aviagen.com/na/brands/ross/products/ross-708	chicken	Ross 708	47	3.518
		https://aviagen.com/na/brands/ross/products/ross-708	chicken	Ross 708	48	3.622
		https://aviagen.com/na/brands/ross/products/ross-708	chicken	Ross 708	49	3.725
		https://aviagen.com/na/brands/ross/products/ross-708	chicken	Ross 708	50	3.827
		https://aviagen.com/na/brands/ross/products/ross-708	chicken	Ross 708	51	3.958
		https://aviagen.com/na/brands/ross/products/ross-708	chicken	Ross 708	52	4.029
		https://aviagen.com/na/brands/ross/products/ross-708	chicken	Ross 708	53	4.128
		https://aviagen.com/na/brands/ross/products/ross-708	chicken	Ross 708	54	4.226
		https://aviagen.com/na/brands/ross/products/ross-708	chicken	Ross 708	55	4.324
		https://aviagen.com/na/brands/ross/products/ross-708	chicken	Ross 708	56	4.42
		https://aviagen.com/na/brands/ross/products/ross-708	chicken	Ross 708	57	4.514
		https://aviagen.com/na/brands/ross/products/ross-708	chicken	Ross 708	58	4.608
		https://aviagen.com/na/brands/ross/products/ross-708	chicken	Ross 708	59	4.7
		https://aviagen.com/na/brands/ross/products/ross-708	chicken	Ross 708	60	4.791
		https://aviagen.com/na/brands/ross/products/ross-708	chicken	Ross 708	61	4.881
		https://aviagen.com/na/brands/ross/products/ross-708	chicken	Ross 708	62	4.969
		https://aviagen.com/na/brands/ross/products/ross-708	chicken	Ross 708	63	5.055
		https://aviagen.com/na/brands/ross/products/ross-708	chicken	Ross 708	64	5.141
		https://aviagen.com/na/brands/ross/products/ross-708	chicken	Ross 708	65	5.225
		https://aviagen.com/na/brands/ross/products/ross-708	chicken	Ross 708	66	5.307
		https://aviagen.com/na/brands/ross/products/ross-708	chicken	Ross 708	67	5.388
		https://aviagen.com/na/brands/ross/products/ross-708	chicken	Ross 708	68	5.467
		https://aviagen.com/na/brands/ross/products/ross-708	chicken	Ross 708	69	5.545
		https://aviagen.com/na/brands/ross/products/ross-708	chicken	Ross 708	70	5.622
		https://aviagen.com/na/brands/rowan-range/products/ranger-premium	chicken	Ranger Premium	0	0.037
		https://aviagen.com/na/brands/rowan-range/products/ranger-premium	chicken	Ranger Premium	1	0.049
		https://aviagen.com/na/brands/rowan-range/products/ranger-premium	chicken	Ranger Premium	2	0.062
		https://aviagen.com/na/brands/rowan-range/products/ranger-premium	chicken	Ranger Premium	3	0.076
		https://aviagen.com/na/brands/rowan-range/products/ranger-premium	chicken	Ranger Premium	4	0.092
		https://aviagen.com/na/brands/rowan-range/products/ranger-premium	chicken	Ranger Premium	5	0.11
		https://aviagen.com/na/brands/rowan-range/products/ranger-premium	chicken	Ranger Premium	6	0.13
		https://aviagen.com/na/brands/rowan-range/products/ranger-premium	chicken	Ranger Premium	7	0.152
		https://aviagen.com/na/brands/rowan-range/products/ranger-premium	chicken	Ranger Premium	8	0.176
		https://aviagen.com/na/brands/rowan-range/products/ranger-premium	chicken	Ranger Premium	9	0.203
		https://aviagen.com/na/brands/rowan-range/products/ranger-premium	chicken	Ranger Premium	10	0.231
		https://aviagen.com/na/brands/rowan-range/products/ranger-premium	chicken	Ranger Premium	11	0.262
		https://aviagen.com/na/brands/rowan-range/products/ranger-premium	chicken	Ranger Premium	12	0.295
		https://aviagen.com/na/brands/rowan-range/products/ranger-premium	chicken	Ranger Premium	13	0.331
		https://aviagen.com/na/brands/rowan-range/products/ranger-premium	chicken	Ranger Premium	14	0.369
		https://aviagen.com/na/brands/rowan-range/products/ranger-premium	chicken	Ranger Premium	15	0.409
		https://aviagen.com/na/brands/rowan-range/products/ranger-premium	chicken	Ranger Premium	16	0.452
		https://aviagen.com/na/brands/rowan-range/products/ranger-premium	chicken	Ranger Premium	17	0.497
		https://aviagen.com/na/brands/rowan-range/products/ranger-premium	chicken	Ranger Premium	18	0.544
		https://aviagen.com/na/brands/rowan-range/products/ranger-premium	chicken	Ranger Premium	19	0.593
		https://aviagen.com/na/brands/rowan-range/products/ranger-premium	chicken	Ranger Premium	20	0.645
		https://aviagen.com/na/brands/rowan-range/products/ranger-premium	chicken	Ranger Premium	21	0.698
		https://aviagen.com/na/brands/rowan-range/products/ranger-premium	chicken	Ranger Premium	22	0.754
		https://aviagen.com/na/brands/rowan-range/products/ranger-premium	chicken	Ranger Premium	23	0.811
		https://aviagen.com/na/brands/rowan-range/products/ranger-premium	chicken	Ranger Premium	24	0.87
		https://aviagen.com/na/brands/rowan-range/products/ranger-premium	chicken	Ranger Premium	25	0.93
		https://aviagen.com/na/brands/rowan-range/products/ranger-premium	chicken	Ranger Premium	26	0.992
		https://aviagen.com/na/brands/rowan-range/products/ranger-premium	chicken	Ranger Premium	27	1.056
		https://aviagen.com/na/brands/rowan-range/products/ranger-premium	chicken	Ranger Premium	28	1.121
		https://aviagen.com/na/brands/rowan-range/products/ranger-premium	chicken	Ranger Premium	29	1.187
		https://aviagen.com/na/brands/rowan-range/products/ranger-premium	chicken	Ranger Premium	30	1.254
		https://aviagen.com/na/brands/rowan-range/products/ranger-premium	chicken	Ranger Premium	31	1.323
		https://aviagen.com/na/brands/rowan-range/products/ranger-premium	chicken	Ranger Premium	32	1.392
		https://aviagen.com/na/brands/rowan-range/products/ranger-premium	chicken	Ranger Premium	33	1.462
		https://aviagen.com/na/brands/rowan-range/products/ranger-premium	chicken	Ranger Premium	34	1.532
		https://aviagen.com/na/brands/rowan-range/products/ranger-premium	chicken	Ranger Premium	35	1.603
		https://aviagen.com/na/brands/rowan-range/products/ranger-premium	chicken	Ranger Premium	36	1.675
		https://aviagen.com/na/brands/rowan-range/products/ranger-premium	chicken	Ranger Premium	37	1.747
		https://aviagen.com/na/brands/rowan-range/products/ranger-premium	chicken	Ranger Premium	38	1.819
		https://aviagen.com/na/brands/rowan-range/products/ranger-premium	chicken	Ranger Premium	39	1.891
		https://aviagen.com/na/brands/rowan-range/products/ranger-premium	chicken	Ranger Premium	40	1.964
		https://aviagen.com/na/brands/rowan-range/products/ranger-premium	chicken	Ranger Premium	41	2.036
		https://aviagen.com/na/brands/rowan-range/products/ranger-premium	chicken	Ranger Premium	42	2.108
		https://aviagen.com/na/brands/rowan-range/products/ranger-premium	chicken	Ranger Premium	43	2.18
		https://aviagen.com/na/brands/rowan-range/products/ranger-premium	chicken	Ranger Premium	44	2.252
		https://aviagen.com/na/brands/rowan-range/products/ranger-premium	chicken	Ranger Premium	45	2.323
		https://aviagen.com/na/brands/rowan-range/products/ranger-premium	chicken	Ranger Premium	46	2.394
		https://aviagen.com/na/brands/rowan-range/products/ranger-premium	chicken	Ranger Premium	47	2.464
		https://aviagen.com/na/brands/rowan-range/products/ranger-premium	chicken	Ranger Premium	48	2.534
		https://aviagen.com/na/brands/rowan-range/products/ranger-premium	chicken	Ranger Premium	49	2.604
		https://aviagen.com/na/brands/rowan-range/products/ranger-premium	chicken	Ranger Premium	50	2.672
		https://aviagen.com/na/brands/rowan-range/products/ranger-premium	chicken	Ranger Premium	51	2.74
		https://aviagen.com/na/brands/rowan-range/products/ranger-premium	chicken	Ranger Premium	52	2.807
		https://aviagen.com/na/brands/rowan-range/products/ranger-premium	chicken	Ranger Premium	53	2.874
		https://aviagen.com/na/brands/rowan-range/products/ranger-premium	chicken	Ranger Premium	54	2.939
		https://aviagen.com/na/brands/rowan-range/products/ranger-premium	chicken	Ranger Premium	55	3.004
		https://aviagen.com/na/brands/rowan-range/products/ranger-premium	chicken	Ranger Premium	56	3.067
		https://aviagen.com/na/brands/rowan-range/products/ranger-premium	chicken	Ranger Premium	57	3.13
		https://aviagen.com/na/brands/rowan-range/products/ranger-premium	chicken	Ranger Premium	58	3.192
		https://aviagen.com/na/brands/rowan-range/products/ranger-premium	chicken	Ranger Premium	59	3.253
		https://aviagen.com/na/brands/rowan-range/products/ranger-premium	chicken	Ranger Premium	60	3.313
		https://aviagen.com/na/brands/rowan-range/products/ranger-premium	chicken	Ranger Premium	61	3.371
		https://aviagen.com/na/brands/rowan-range/products/ranger-premium	chicken	Ranger Premium	62	3.429
		https://aviagen.com/na/brands/rowan-range/products/ranger-premium	chicken	Ranger Premium	63	3.486
		https://aviagen.com/na/brands/rowan-range/products/ranger-premium	chicken	Ranger Premium	64	3.542
		https://aviagen.com/na/brands/rowan-range/products/ranger-premium	chicken	Ranger Premium	65	3.596
		https://aviagen.com/na/brands/rowan-range/products/ranger-premium	chicken	Ranger Premium	66	3.65
		https://aviagen.com/na/brands/rowan-range/products/ranger-premium	chicken	Ranger Premium	67	3.703
		https://aviagen.com/na/brands/rowan-range/products/ranger-premium	chicken	Ranger Premium	68	3.754
		https://aviagen.com/na/brands/rowan-range/products/ranger-premium	chicken	Ranger Premium	69	3.805
		https://aviagen.com/na/brands/rowan-range/products/ranger-premium	chicken	Ranger Premium	70	3.854
		https://en.aviagen.com/assets/Tech_Center/Rowan_Range/Rowan708-Broiler-PO-18-EN.pdf	chicken	Rowan 708	0	0.04
		https://en.aviagen.com/assets/Tech_Center/Rowan_Range/Rowan708-Broiler-PO-18-EN.pdf	chicken	Rowan 708	1	0.053
		https://en.aviagen.com/assets/Tech_Center/Rowan_Range/Rowan708-Broiler-PO-18-EN.pdf	chicken	Rowan 708	2	0.067
		https://en.aviagen.com/assets/Tech_Center/Rowan_Range/Rowan708-Broiler-PO-18-EN.pdf	chicken	Rowan 708	3	0.083
		https://en.aviagen.com/assets/Tech_Center/Rowan_Range/Rowan708-Broiler-PO-18-EN.pdf	chicken	Rowan 708	4	0.1
		https://en.aviagen.com/assets/Tech_Center/Rowan_Range/Rowan708-Broiler-PO-18-EN.pdf	chicken	Rowan 708	5	0.119
		https://en.aviagen.com/assets/Tech_Center/Rowan_Range/Rowan708-Broiler-PO-18-EN.pdf	chicken	Rowan 708	6	0.141
		https://en.aviagen.com/assets/Tech_Center/Rowan_Range/Rowan708-Broiler-PO-18-EN.pdf	chicken	Rowan 708	7	0.164
		https://en.aviagen.com/assets/Tech_Center/Rowan_Range/Rowan708-Broiler-PO-18-EN.pdf	chicken	Rowan 708	8	0.191
		https://en.aviagen.com/assets/Tech_Center/Rowan_Range/Rowan708-Broiler-PO-18-EN.pdf	chicken	Rowan 708	9	0.219
		https://en.aviagen.com/assets/Tech_Center/Rowan_Range/Rowan708-Broiler-PO-18-EN.pdf	chicken	Rowan 708	10	0.25
		https://en.aviagen.com/assets/Tech_Center/Rowan_Range/Rowan708-Broiler-PO-18-EN.pdf	chicken	Rowan 708	11	0.283
		https://en.aviagen.com/assets/Tech_Center/Rowan_Range/Rowan708-Broiler-PO-18-EN.pdf	chicken	Rowan 708	12	0.32
		https://en.aviagen.com/assets/Tech_Center/Rowan_Range/Rowan708-Broiler-PO-18-EN.pdf	chicken	Rowan 708	13	0.358
		https://en.aviagen.com/assets/Tech_Center/Rowan_Range/Rowan708-Broiler-PO-18-EN.pdf	chicken	Rowan 708	14	0.399
		https://en.aviagen.com/assets/Tech_Center/Rowan_Range/Rowan708-Broiler-PO-18-EN.pdf	chicken	Rowan 708	15	0.443
		https://en.aviagen.com/assets/Tech_Center/Rowan_Range/Rowan708-Broiler-PO-18-EN.pdf	chicken	Rowan 708	16	0.489
		https://en.aviagen.com/assets/Tech_Center/Rowan_Range/Rowan708-Broiler-PO-18-EN.pdf	chicken	Rowan 708	17	0.538
		https://en.aviagen.com/assets/Tech_Center/Rowan_Range/Rowan708-Broiler-PO-18-EN.pdf	chicken	Rowan 708	18	0.589
		https://en.aviagen.com/assets/Tech_Center/Rowan_Range/Rowan708-Broiler-PO-18-EN.pdf	chicken	Rowan 708	19	0.642
		https://en.aviagen.com/assets/Tech_Center/Rowan_Range/Rowan708-Broiler-PO-18-EN.pdf	chicken	Rowan 708	20	0.697
		https://en.aviagen.com/assets/Tech_Center/Rowan_Range/Rowan708-Broiler-PO-18-EN.pdf	chicken	Rowan 708	21	0.755
		https://en.aviagen.com/assets/Tech_Center/Rowan_Range/Rowan708-Broiler-PO-18-EN.pdf	chicken	Rowan 708	22	0.815
		https://en.aviagen.com/assets/Tech_Center/Rowan_Range/Rowan708-Broiler-PO-18-EN.pdf	chicken	Rowan 708	23	0.877
		https://en.aviagen.com/assets/Tech_Center/Rowan_Range/Rowan708-Broiler-PO-18-EN.pdf	chicken	Rowan 708	24	0.941
		https://en.aviagen.com/assets/Tech_Center/Rowan_Range/Rowan708-Broiler-PO-18-EN.pdf	chicken	Rowan 708	25	1.006
		https://en.aviagen.com/assets/Tech_Center/Rowan_Range/Rowan708-Broiler-PO-18-EN.pdf	chicken	Rowan 708	26	1.073
		https://en.aviagen.com/assets/Tech_Center/Rowan_Range/Rowan708-Broiler-PO-18-EN.pdf	chicken	Rowan 708	27	1.142
		https://en.aviagen.com/assets/Tech_Center/Rowan_Range/Rowan708-Broiler-PO-18-EN.pdf	chicken	Rowan 708	28	1.212
		https://en.aviagen.com/assets/Tech_Center/Rowan_Range/Rowan708-Broiler-PO-18-EN.pdf	chicken	Rowan 708	29	1.284
		https://en.aviagen.com/assets/Tech_Center/Rowan_Range/Rowan708-Broiler-PO-18-EN.pdf	chicken	Rowan 708	30	1.357
		https://en.aviagen.com/assets/Tech_Center/Rowan_Range/Rowan708-Broiler-PO-18-EN.pdf	chicken	Rowan 708	31	1.431
		https://en.aviagen.com/assets/Tech_Center/Rowan_Range/Rowan708-Broiler-PO-18-EN.pdf	chicken	Rowan 708	32	1.505
		https://en.aviagen.com/assets/Tech_Center/Rowan_Range/Rowan708-Broiler-PO-18-EN.pdf	chicken	Rowan 708	33	1.581
		https://en.aviagen.com/assets/Tech_Center/Rowan_Range/Rowan708-Broiler-PO-18-EN.pdf	chicken	Rowan 708	34	1.657
		https://en.aviagen.com/assets/Tech_Center/Rowan_Range/Rowan708-Broiler-PO-18-EN.pdf	chicken	Rowan 708	35	1.734
		https://en.aviagen.com/assets/Tech_Center/Rowan_Range/Rowan708-Broiler-PO-18-EN.pdf	chicken	Rowan 708	36	1.812
		https://en.aviagen.com/assets/Tech_Center/Rowan_Range/Rowan708-Broiler-PO-18-EN.pdf	chicken	Rowan 708	37	1.889
		https://en.aviagen.com/assets/Tech_Center/Rowan_Range/Rowan708-Broiler-PO-18-EN.pdf	chicken	Rowan 708	38	1.967
		https://en.aviagen.com/assets/Tech_Center/Rowan_Range/Rowan708-Broiler-PO-18-EN.pdf	chicken	Rowan 708	39	2.046
		https://en.aviagen.com/assets/Tech_Center/Rowan_Range/Rowan708-Broiler-PO-18-EN.pdf	chicken	Rowan 708	40	2.124
		https://en.aviagen.com/assets/Tech_Center/Rowan_Range/Rowan708-Broiler-PO-18-EN.pdf	chicken	Rowan 708	41	2.202
		https://en.aviagen.com/assets/Tech_Center/Rowan_Range/Rowan708-Broiler-PO-18-EN.pdf	chicken	Rowan 708	42	2.28
		https://en.aviagen.com/assets/Tech_Center/Rowan_Range/Rowan708-Broiler-PO-18-EN.pdf	chicken	Rowan 708	43	2.358
		https://en.aviagen.com/assets/Tech_Center/Rowan_Range/Rowan708-Broiler-PO-18-EN.pdf	chicken	Rowan 708	44	2.436
		https://en.aviagen.com/assets/Tech_Center/Rowan_Range/Rowan708-Broiler-PO-18-EN.pdf	chicken	Rowan 708	45	2.513
		https://en.aviagen.com/assets/Tech_Center/Rowan_Range/Rowan708-Broiler-PO-18-EN.pdf	chicken	Rowan 708	46	2.589
		https://en.aviagen.com/assets/Tech_Center/Rowan_Range/Rowan708-Broiler-PO-18-EN.pdf	chicken	Rowan 708	47	2.666
		https://en.aviagen.com/assets/Tech_Center/Rowan_Range/Rowan708-Broiler-PO-18-EN.pdf	chicken	Rowan 708	48	2.741
		https://en.aviagen.com/assets/Tech_Center/Rowan_Range/Rowan708-Broiler-PO-18-EN.pdf	chicken	Rowan 708	49	2.816
		https://en.aviagen.com/assets/Tech_Center/Rowan_Range/Rowan708-Broiler-PO-18-EN.pdf	chicken	Rowan 708	50	2.89
		https://en.aviagen.com/assets/Tech_Center/Rowan_Range/Rowan708-Broiler-PO-18-EN.pdf	chicken	Rowan 708	51	2.964
		https://en.aviagen.com/assets/Tech_Center/Rowan_Range/Rowan708-Broiler-PO-18-EN.pdf	chicken	Rowan 708	52	3.036
		https://en.aviagen.com/assets/Tech_Center/Rowan_Range/Rowan708-Broiler-PO-18-EN.pdf	chicken	Rowan 708	53	3.108
		https://en.aviagen.com/assets/Tech_Center/Rowan_Range/Rowan708-Broiler-PO-18-EN.pdf	chicken	Rowan 708	54	3.179
		https://en.aviagen.com/assets/Tech_Center/Rowan_Range/Rowan708-Broiler-PO-18-EN.pdf	chicken	Rowan 708	55	3.249
		https://en.aviagen.com/assets/Tech_Center/Rowan_Range/Rowan708-Broiler-PO-18-EN.pdf	chicken	Rowan 708	56	3.318
		https://en.aviagen.com/assets/Tech_Center/Rowan_Range/Rowan708-Broiler-PO-18-EN.pdf	chicken	Rowan 708	57	3.386
		https://en.aviagen.com/assets/Tech_Center/Rowan_Range/Rowan708-Broiler-PO-18-EN.pdf	chicken	Rowan 708	58	3.452
		https://en.aviagen.com/assets/Tech_Center/Rowan_Range/Rowan708-Broiler-PO-18-EN.pdf	chicken	Rowan 708	59	3.518
		https://en.aviagen.com/assets/Tech_Center/Rowan_Range/Rowan708-Broiler-PO-18-EN.pdf	chicken	Rowan 708	60	3.593
		https://en.aviagen.com/assets/Tech_Center/Rowan_Range/Rowan708-Broiler-PO-18-EN.pdf	chicken	Rowan 708	61	3.647
		https://en.aviagen.com/assets/Tech_Center/Rowan_Range/Rowan708-Broiler-PO-18-EN.pdf	chicken	Rowan 708	62	3.709
		https://en.aviagen.com/assets/Tech_Center/Rowan_Range/Rowan708-Broiler-PO-18-EN.pdf	chicken	Rowan 708	63	3.771
		https://en.aviagen.com/assets/Tech_Center/Rowan_Range/Rowan708-Broiler-PO-18-EN.pdf	chicken	Rowan 708	64	3.831
		https://en.aviagen.com/assets/Tech_Center/Rowan_Range/Rowan708-Broiler-PO-18-EN.pdf	chicken	Rowan 708	65	3.89
		https://en.aviagen.com/assets/Tech_Center/Rowan_Range/Rowan708-Broiler-PO-18-EN.pdf	chicken	Rowan 708	66	3.948
		https://en.aviagen.com/assets/Tech_Center/Rowan_Range/Rowan708-Broiler-PO-18-EN.pdf	chicken	Rowan 708	67	4.005
		https://en.aviagen.com/assets/Tech_Center/Rowan_Range/Rowan708-Broiler-PO-18-EN.pdf	chicken	Rowan 708	68	4.061
		https://en.aviagen.com/assets/Tech_Center/Rowan_Range/Rowan708-Broiler-PO-18-EN.pdf	chicken	Rowan 708	69	4.115
		https://en.aviagen.com/assets/Tech_Center/Rowan_Range/Rowan708-Broiler-PO-18-EN.pdf	chicken	Rowan 708	70	4.169
		https://www.cobbgenetics.com/products/cobb-500	chicken	Cobb 500	0	0.042
		https://www.cobbgenetics.com/products/cobb-500	chicken	Cobb 500	1	0.056
		https://www.cobbgenetics.com/products/cobb-500	chicken	Cobb 500	2	0.072
		https://www.cobbgenetics.com/products/cobb-500	chicken	Cobb 500	3	0.092
		https://www.cobbgenetics.com/products/cobb-500	chicken	Cobb 500	4	0.114
		https://www.cobbgenetics.com/products/cobb-500	chicken	Cobb 500	5	0.141
		https://www.cobbgenetics.com/products/cobb-500	chicken	Cobb 500	6	0.171
		https://www.cobbgenetics.com/products/cobb-500	chicken	Cobb 500	7	0.205
		https://www.cobbgenetics.com/products/cobb-500	chicken	Cobb 500	8	0.244
		https://www.cobbgenetics.com/products/cobb-500	chicken	Cobb 500	9	0.289
		https://www.cobbgenetics.com/products/cobb-500	chicken	Cobb 500	10	0.339
		https://www.cobbgenetics.com/products/cobb-500	chicken	Cobb 500	11	0.395
		https://www.cobbgenetics.com/products/cobb-500	chicken	Cobb 500	12	0.457
		https://www.cobbgenetics.com/products/cobb-500	chicken	Cobb 500	13	0.525
		https://www.cobbgenetics.com/products/cobb-500	chicken	Cobb 500	14	0.603
		https://www.cobbgenetics.com/products/cobb-500	chicken	Cobb 500	15	0.677
		https://www.cobbgenetics.com/products/cobb-500	chicken	Cobb 500	16	0.754
		https://www.cobbgenetics.com/products/cobb-500	chicken	Cobb 500	17	0.834
		https://www.cobbgenetics.com/products/cobb-500	chicken	Cobb 500	18	0.918
		https://www.cobbgenetics.com/products/cobb-500	chicken	Cobb 500	19	1.005
		https://www.cobbgenetics.com/products/cobb-500	chicken	Cobb 500	20	1.095
		https://www.cobbgenetics.com/products/cobb-500	chicken	Cobb 500	21	1.188
		https://www.cobbgenetics.com/products/cobb-500	chicken	Cobb 500	22	1.284
		https://www.cobbgenetics.com/products/cobb-500	chicken	Cobb 500	23	1.382
		https://www.cobbgenetics.com/products/cobb-500	chicken	Cobb 500	24	1.482
		https://www.cobbgenetics.com/products/cobb-500	chicken	Cobb 500	25	1.585
		https://www.cobbgenetics.com/products/cobb-500	chicken	Cobb 500	26	1.69
		https://www.cobbgenetics.com/products/cobb-500	chicken	Cobb 500	27	1.796
		https://www.cobbgenetics.com/products/cobb-500	chicken	Cobb 500	28	1.904
		https://www.cobbgenetics.com/products/cobb-500	chicken	Cobb 500	29	2.014
		https://www.cobbgenetics.com/products/cobb-500	chicken	Cobb 500	30	2.125
		https://www.cobbgenetics.com/products/cobb-500	chicken	Cobb 500	31	2.237
		https://www.cobbgenetics.com/products/cobb-500	chicken	Cobb 500	32	2.35
		https://www.cobbgenetics.com/products/cobb-500	chicken	Cobb 500	33	2.464
		https://www.cobbgenetics.com/products/cobb-500	chicken	Cobb 500	34	2.579
		https://www.cobbgenetics.com/products/cobb-500	chicken	Cobb 500	35	2.694
		https://www.cobbgenetics.com/products/cobb-500	chicken	Cobb 500	36	2.81
		https://www.cobbgenetics.com/products/cobb-500	chicken	Cobb 500	37	2.926
		https://www.cobbgenetics.com/products/cobb-500	chicken	Cobb 500	38	3.042
		https://www.cobbgenetics.com/products/cobb-500	chicken	Cobb 500	39	3.158
		https://www.cobbgenetics.com/products/cobb-500	chicken	Cobb 500	40	3.274
		https://www.cobbgenetics.com/products/cobb-500	chicken	Cobb 500	41	3.389
		https://www.cobbgenetics.com/products/cobb-500	chicken	Cobb 500	42	3.503
		https://www.cobbgenetics.com/products/cobb-500	chicken	Cobb 500	43	3.617
		https://www.cobbgenetics.com/products/cobb-500	chicken	Cobb 500	44	3.73
		https://www.cobbgenetics.com/products/cobb-500	chicken	Cobb 500	45	3.842
		https://www.cobbgenetics.com/products/cobb-500	chicken	Cobb 500	46	3.952
		https://www.cobbgenetics.com/products/cobb-500	chicken	Cobb 500	47	4.062
		https://www.cobbgenetics.com/products/cobb-500	chicken	Cobb 500	48	4.169
		https://www.cobbgenetics.com/products/cobb-500	chicken	Cobb 500	49	4.275
		https://www.cobbgenetics.com/products/cobb-500	chicken	Cobb 500	50	4.379
		https://www.cobbgenetics.com/products/cobb-500	chicken	Cobb 500	51	4.481
		https://www.cobbgenetics.com/products/cobb-500	chicken	Cobb 500	52	4.58
		https://www.cobbgenetics.com/products/cobb-500	chicken	Cobb 500	53	4.677
		https://www.cobbgenetics.com/products/cobb-500	chicken	Cobb 500	54	4.772
		https://www.cobbgenetics.com/products/cobb-500	chicken	Cobb 500	55	4.864
		https://www.cobbgenetics.com/products/cobb-500	chicken	Cobb 500	56	4.953
		https://aviagen.com/eu/brands/arbor-acres/products/arbor-acres-plus	chicken	Arbor Acres Plus	0	0.044
		https://aviagen.com/eu/brands/arbor-acres/products/arbor-acres-plus	chicken	Arbor Acres Plus	1	0.061
		https://aviagen.com/eu/brands/arbor-acres/products/arbor-acres-plus	chicken	Arbor Acres Plus	2	0.079
		https://aviagen.com/eu/brands/arbor-acres/products/arbor-acres-plus	chicken	Arbor Acres Plus	3	0.099
		https://aviagen.com/eu/brands/arbor-acres/products/arbor-acres-plus	chicken	Arbor Acres Plus	4	0.122
		https://aviagen.com/eu/brands/arbor-acres/products/arbor-acres-plus	chicken	Arbor Acres Plus	5	0.147
		https://aviagen.com/eu/brands/arbor-acres/products/arbor-acres-plus	chicken	Arbor Acres Plus	6	0.176
		https://aviagen.com/eu/brands/arbor-acres/products/arbor-acres-plus	chicken	Arbor Acres Plus	7	0.209
		https://aviagen.com/eu/brands/arbor-acres/products/arbor-acres-plus	chicken	Arbor Acres Plus	8	0.244
		https://aviagen.com/eu/brands/arbor-acres/products/arbor-acres-plus	chicken	Arbor Acres Plus	9	0.284
		https://aviagen.com/eu/brands/arbor-acres/products/arbor-acres-plus	chicken	Arbor Acres Plus	10	0.326
		https://aviagen.com/eu/brands/arbor-acres/products/arbor-acres-plus	chicken	Arbor Acres Plus	11	0.373
		https://aviagen.com/eu/brands/arbor-acres/products/arbor-acres-plus	chicken	Arbor Acres Plus	12	0.423
		https://aviagen.com/eu/brands/arbor-acres/products/arbor-acres-plus	chicken	Arbor Acres Plus	13	0.477
		https://aviagen.com/eu/brands/arbor-acres/products/arbor-acres-plus	chicken	Arbor Acres Plus	14	0.535
		https://aviagen.com/eu/brands/arbor-acres/products/arbor-acres-plus	chicken	Arbor Acres Plus	15	0.597
		https://aviagen.com/eu/brands/arbor-acres/products/arbor-acres-plus	chicken	Arbor Acres Plus	16	0.662
		https://aviagen.com/eu/brands/arbor-acres/products/arbor-acres-plus	chicken	Arbor Acres Plus	17	0.73
		https://aviagen.com/eu/brands/arbor-acres/products/arbor-acres-plus	chicken	Arbor Acres Plus	18	0.803
		https://aviagen.com/eu/brands/arbor-acres/products/arbor-acres-plus	chicken	Arbor Acres Plus	19	0.878
		https://aviagen.com/eu/brands/arbor-acres/products/arbor-acres-plus	chicken	Arbor Acres Plus	20	0.957
		https://aviagen.com/eu/brands/arbor-acres/products/arbor-acres-plus	chicken	Arbor Acres Plus	21	1.04
		https://aviagen.com/eu/brands/arbor-acres/products/arbor-acres-plus	chicken	Arbor Acres Plus	22	1.125
		https://aviagen.com/eu/brands/arbor-acres/products/arbor-acres-plus	chicken	Arbor Acres Plus	23	1.213
		https://aviagen.com/eu/brands/arbor-acres/products/arbor-acres-plus	chicken	Arbor Acres Plus	24	1.304
		https://aviagen.com/eu/brands/arbor-acres/products/arbor-acres-plus	chicken	Arbor Acres Plus	25	1.397
		https://aviagen.com/eu/brands/arbor-acres/products/arbor-acres-plus	chicken	Arbor Acres Plus	26	1.493
		https://aviagen.com/eu/brands/arbor-acres/products/arbor-acres-plus	chicken	Arbor Acres Plus	27	1.591
		https://aviagen.com/eu/brands/arbor-acres/products/arbor-acres-plus	chicken	Arbor Acres Plus	28	1.691
		https://aviagen.com/eu/brands/arbor-acres/products/arbor-acres-plus	chicken	Arbor Acres Plus	29	1.793
		https://aviagen.com/eu/brands/arbor-acres/products/arbor-acres-plus	chicken	Arbor Acres Plus	30	1.896
		https://aviagen.com/eu/brands/arbor-acres/products/arbor-acres-plus	chicken	Arbor Acres Plus	31	2.001
		https://aviagen.com/eu/brands/arbor-acres/products/arbor-acres-plus	chicken	Arbor Acres Plus	32	2.107
		https://aviagen.com/eu/brands/arbor-acres/products/arbor-acres-plus	chicken	Arbor Acres Plus	33	2.215
		https://aviagen.com/eu/brands/arbor-acres/products/arbor-acres-plus	chicken	Arbor Acres Plus	34	2.323
		https://aviagen.com/eu/brands/arbor-acres/products/arbor-acres-plus	chicken	Arbor Acres Plus	35	2.432
		https://aviagen.com/eu/brands/arbor-acres/products/arbor-acres-plus	chicken	Arbor Acres Plus	36	2.542
		https://aviagen.com/eu/brands/arbor-acres/products/arbor-acres-plus	chicken	Arbor Acres Plus	37	2.652
		https://aviagen.com/eu/brands/arbor-acres/products/arbor-acres-plus	chicken	Arbor Acres Plus	38	2.762
		https://aviagen.com/eu/brands/arbor-acres/products/arbor-acres-plus	chicken	Arbor Acres Plus	39	2.873
		https://aviagen.com/eu/brands/arbor-acres/products/arbor-acres-plus	chicken	Arbor Acres Plus	40	2.983
		https://aviagen.com/eu/brands/arbor-acres/products/arbor-acres-plus	chicken	Arbor Acres Plus	41	3.094
		https://aviagen.com/eu/brands/arbor-acres/products/arbor-acres-plus	chicken	Arbor Acres Plus	42	3.204
		https://aviagen.com/eu/brands/arbor-acres/products/arbor-acres-plus	chicken	Arbor Acres Plus	43	3.313
		https://aviagen.com/eu/brands/arbor-acres/products/arbor-acres-plus	chicken	Arbor Acres Plus	44	3.422
		https://aviagen.com/eu/brands/arbor-acres/products/arbor-acres-plus	chicken	Arbor Acres Plus	45	3.531
		https://aviagen.com/eu/brands/arbor-acres/products/arbor-acres-plus	chicken	Arbor Acres Plus	46	3.638
		https://aviagen.com/eu/brands/arbor-acres/products/arbor-acres-plus	chicken	Arbor Acres Plus	47	3.745
		https://aviagen.com/eu/brands/arbor-acres/products/arbor-acres-plus	chicken	Arbor Acres Plus	48	3.851
		https://aviagen.com/eu/brands/arbor-acres/products/arbor-acres-plus	chicken	Arbor Acres Plus	49	3.956
		https://aviagen.com/eu/brands/arbor-acres/products/arbor-acres-plus	chicken	Arbor Acres Plus	50	4.059
		https://aviagen.com/eu/brands/arbor-acres/products/arbor-acres-plus	chicken	Arbor Acres Plus	51	4.162
		https://aviagen.com/eu/brands/arbor-acres/products/arbor-acres-plus	chicken	Arbor Acres Plus	52	4.263
		https://aviagen.com/eu/brands/arbor-acres/products/arbor-acres-plus	chicken	Arbor Acres Plus	53	4.363
		https://aviagen.com/eu/brands/arbor-acres/products/arbor-acres-plus	chicken	Arbor Acres Plus	54	4.461
		https://aviagen.com/eu/brands/arbor-acres/products/arbor-acres-plus	chicken	Arbor Acres Plus	55	4.558
		https://aviagen.com/eu/brands/arbor-acres/products/arbor-acres-plus	chicken	Arbor Acres Plus	56	4.654

## Sheet: broiler_chicken_F
Author	Title	DOI_or_Website	Species	Breed	Time_days	Mean_BW_kg
		https://aviagen.com/eu/brands/ross/products/ross-308	chicken	Ross 308	0	0.043
		https://aviagen.com/eu/brands/ross/products/ross-308	chicken	Ross 308	1	0.061
		https://aviagen.com/eu/brands/ross/products/ross-308	chicken	Ross 308	2	0.079
		https://aviagen.com/eu/brands/ross/products/ross-308	chicken	Ross 308	3	0.1
		https://aviagen.com/eu/brands/ross/products/ross-308	chicken	Ross 308	4	0.123
		https://aviagen.com/eu/brands/ross/products/ross-308	chicken	Ross 308	5	0.148
		https://aviagen.com/eu/brands/ross/products/ross-308	chicken	Ross 308	6	0.177
		https://aviagen.com/eu/brands/ross/products/ross-308	chicken	Ross 308	7	0.208
		https://aviagen.com/eu/brands/ross/products/ross-308	chicken	Ross 308	8	0.242
		https://aviagen.com/eu/brands/ross/products/ross-308	chicken	Ross 308	9	0.279
		https://aviagen.com/eu/brands/ross/products/ross-308	chicken	Ross 308	10	0.32
		https://aviagen.com/eu/brands/ross/products/ross-308	chicken	Ross 308	11	0.363
		https://aviagen.com/eu/brands/ross/products/ross-308	chicken	Ross 308	12	0.409
		https://aviagen.com/eu/brands/ross/products/ross-308	chicken	Ross 308	13	0.458
		https://aviagen.com/eu/brands/ross/products/ross-308	chicken	Ross 308	14	0.511
		https://aviagen.com/eu/brands/ross/products/ross-308	chicken	Ross 308	15	0.566
		https://aviagen.com/eu/brands/ross/products/ross-308	chicken	Ross 308	16	0.624
		https://aviagen.com/eu/brands/ross/products/ross-308	chicken	Ross 308	17	0.684
		https://aviagen.com/eu/brands/ross/products/ross-308	chicken	Ross 308	18	0.747
		https://aviagen.com/eu/brands/ross/products/ross-308	chicken	Ross 308	19	0.813
		https://aviagen.com/eu/brands/ross/products/ross-308	chicken	Ross 308	20	0.881
		https://aviagen.com/eu/brands/ross/products/ross-308	chicken	Ross 308	21	0.951
		https://aviagen.com/eu/brands/ross/products/ross-308	chicken	Ross 308	22	1.024
		https://aviagen.com/eu/brands/ross/products/ross-308	chicken	Ross 308	23	1.098
		https://aviagen.com/eu/brands/ross/products/ross-308	chicken	Ross 308	24	1.175
		https://aviagen.com/eu/brands/ross/products/ross-308	chicken	Ross 308	25	1.252
		https://aviagen.com/eu/brands/ross/products/ross-308	chicken	Ross 308	26	1.332
		https://aviagen.com/eu/brands/ross/products/ross-308	chicken	Ross 308	27	1.413
		https://aviagen.com/eu/brands/ross/products/ross-308	chicken	Ross 308	28	1.495
		https://aviagen.com/eu/brands/ross/products/ross-308	chicken	Ross 308	29	1.578
		https://aviagen.com/eu/brands/ross/products/ross-308	chicken	Ross 308	30	1.662
		https://aviagen.com/eu/brands/ross/products/ross-308	chicken	Ross 308	31	1.747
		https://aviagen.com/eu/brands/ross/products/ross-308	chicken	Ross 308	32	1.833
		https://aviagen.com/eu/brands/ross/products/ross-308	chicken	Ross 308	33	1.919
		https://aviagen.com/eu/brands/ross/products/ross-308	chicken	Ross 308	34	2.006
		https://aviagen.com/eu/brands/ross/products/ross-308	chicken	Ross 308	35	2.093
		https://aviagen.com/eu/brands/ross/products/ross-308	chicken	Ross 308	36	2.18
		https://aviagen.com/eu/brands/ross/products/ross-308	chicken	Ross 308	37	2.267
		https://aviagen.com/eu/brands/ross/products/ross-308	chicken	Ross 308	38	2.354
		https://aviagen.com/eu/brands/ross/products/ross-308	chicken	Ross 308	39	2.441
		https://aviagen.com/eu/brands/ross/products/ross-308	chicken	Ross 308	40	2.528
		https://aviagen.com/eu/brands/ross/products/ross-308	chicken	Ross 308	41	2.614
		https://aviagen.com/eu/brands/ross/products/ross-308	chicken	Ross 308	42	2.7
		https://aviagen.com/eu/brands/ross/products/ross-308	chicken	Ross 308	43	2.786
		https://aviagen.com/eu/brands/ross/products/ross-308	chicken	Ross 308	44	2.87
		https://aviagen.com/eu/brands/ross/products/ross-308	chicken	Ross 308	45	2.954
		https://aviagen.com/eu/brands/ross/products/ross-308	chicken	Ross 308	46	3.038
		https://aviagen.com/eu/brands/ross/products/ross-308	chicken	Ross 308	47	3.12
		https://aviagen.com/eu/brands/ross/products/ross-308	chicken	Ross 308	48	3.202
		https://aviagen.com/eu/brands/ross/products/ross-308	chicken	Ross 308	49	3.282
		https://aviagen.com/eu/brands/ross/products/ross-308	chicken	Ross 308	50	3.362
		https://aviagen.com/eu/brands/ross/products/ross-308	chicken	Ross 308	51	3.441
		https://aviagen.com/eu/brands/ross/products/ross-308	chicken	Ross 308	52	3.518
		https://aviagen.com/eu/brands/ross/products/ross-308	chicken	Ross 308	53	3.595
		https://aviagen.com/eu/brands/ross/products/ross-308	chicken	Ross 308	54	3.67
		https://aviagen.com/eu/brands/ross/products/ross-308	chicken	Ross 308	55	3.744
		https://aviagen.com/eu/brands/ross/products/ross-308	chicken	Ross 308	56	3.817
		https://aviagen.com/eu/brands/ross/products/ross-308	chicken	Ross 308	57	3.889
		https://aviagen.com/eu/brands/ross/products/ross-308	chicken	Ross 308	58	3.96
		https://aviagen.com/eu/brands/ross/products/ross-308	chicken	Ross 308	59	4.029
		https://aviagen.com/eu/brands/ross/products/ross-308	chicken	Ross 308	60	4.097
		https://aviagen.com/eu/brands/ross/products/ross-308	chicken	Ross 308	61	4.164
		https://aviagen.com/eu/brands/ross/products/ross-308	chicken	Ross 308	62	4.23
		https://aviagen.com/eu/brands/ross/products/ross-308	chicken	Ross 308	63	4.294
		https://aviagen.com/eu/brands/ross/products/ross-308	chicken	Ross 308	64	4.357
		https://aviagen.com/eu/brands/ross/products/ross-308	chicken	Ross 308	65	4.419
		https://aviagen.com/eu/brands/ross/products/ross-308	chicken	Ross 308	66	4.479
		https://aviagen.com/eu/brands/ross/products/ross-308	chicken	Ross 308	67	4.539
		https://aviagen.com/eu/brands/ross/products/ross-308	chicken	Ross 308	68	4.597
		https://aviagen.com/eu/brands/ross/products/ross-308	chicken	Ross 308	69	4.654
		https://aviagen.com/eu/brands/ross/products/ross-308	chicken	Ross 308	70	4.709
		https://aviagen.com/na/brands/ross/products/ross-708	chicken	Ross 708	0	0.043
		https://aviagen.com/na/brands/ross/products/ross-708	chicken	Ross 708	1	0.06
		https://aviagen.com/na/brands/ross/products/ross-708	chicken	Ross 708	2	0.078
		https://aviagen.com/na/brands/ross/products/ross-708	chicken	Ross 708	3	0.097
		https://aviagen.com/na/brands/ross/products/ross-708	chicken	Ross 708	4	0.119
		https://aviagen.com/na/brands/ross/products/ross-708	chicken	Ross 708	5	0.143
		https://aviagen.com/na/brands/ross/products/ross-708	chicken	Ross 708	6	0.17
		https://aviagen.com/na/brands/ross/products/ross-708	chicken	Ross 708	7	0.199
		https://aviagen.com/na/brands/ross/products/ross-708	chicken	Ross 708	8	0.232
		https://aviagen.com/na/brands/ross/products/ross-708	chicken	Ross 708	9	0.266
		https://aviagen.com/na/brands/ross/products/ross-708	chicken	Ross 708	10	0.304
		https://aviagen.com/na/brands/ross/products/ross-708	chicken	Ross 708	11	0.345
		https://aviagen.com/na/brands/ross/products/ross-708	chicken	Ross 708	12	0.388
		https://aviagen.com/na/brands/ross/products/ross-708	chicken	Ross 708	13	0.434
		https://aviagen.com/na/brands/ross/products/ross-708	chicken	Ross 708	14	0.483
		https://aviagen.com/na/brands/ross/products/ross-708	chicken	Ross 708	15	0.535
		https://aviagen.com/na/brands/ross/products/ross-708	chicken	Ross 708	16	0.59
		https://aviagen.com/na/brands/ross/products/ross-708	chicken	Ross 708	17	0.646
		https://aviagen.com/na/brands/ross/products/ross-708	chicken	Ross 708	18	0.706
		https://aviagen.com/na/brands/ross/products/ross-708	chicken	Ross 708	19	0.768
		https://aviagen.com/na/brands/ross/products/ross-708	chicken	Ross 708	20	0.832
		https://aviagen.com/na/brands/ross/products/ross-708	chicken	Ross 708	21	0.898
		https://aviagen.com/na/brands/ross/products/ross-708	chicken	Ross 708	22	0.967
		https://aviagen.com/na/brands/ross/products/ross-708	chicken	Ross 708	23	1.037
		https://aviagen.com/na/brands/ross/products/ross-708	chicken	Ross 708	24	1.109
		https://aviagen.com/na/brands/ross/products/ross-708	chicken	Ross 708	25	1.183
		https://aviagen.com/na/brands/ross/products/ross-708	chicken	Ross 708	26	1.258
		https://aviagen.com/na/brands/ross/products/ross-708	chicken	Ross 708	27	1.335
		https://aviagen.com/na/brands/ross/products/ross-708	chicken	Ross 708	28	1.413
		https://aviagen.com/na/brands/ross/products/ross-708	chicken	Ross 708	29	1.493
		https://aviagen.com/na/brands/ross/products/ross-708	chicken	Ross 708	30	1.573
		https://aviagen.com/na/brands/ross/products/ross-708	chicken	Ross 708	31	1.654
		https://aviagen.com/na/brands/ross/products/ross-708	chicken	Ross 708	32	1.736
		https://aviagen.com/na/brands/ross/products/ross-708	chicken	Ross 708	33	1.819
		https://aviagen.com/na/brands/ross/products/ross-708	chicken	Ross 708	34	1.902
		https://aviagen.com/na/brands/ross/products/ross-708	chicken	Ross 708	35	1.986
		https://aviagen.com/na/brands/ross/products/ross-708	chicken	Ross 708	36	2.07
		https://aviagen.com/na/brands/ross/products/ross-708	chicken	Ross 708	37	2.154
		https://aviagen.com/na/brands/ross/products/ross-708	chicken	Ross 708	38	2.268
		https://aviagen.com/na/brands/ross/products/ross-708	chicken	Ross 708	39	2.322
		https://aviagen.com/na/brands/ross/products/ross-708	chicken	Ross 708	40	2.406
		https://aviagen.com/na/brands/ross/products/ross-708	chicken	Ross 708	41	2.49
		https://aviagen.com/na/brands/ross/products/ross-708	chicken	Ross 708	42	2.573
		https://aviagen.com/na/brands/ross/products/ross-708	chicken	Ross 708	43	2.656
		https://aviagen.com/na/brands/ross/products/ross-708	chicken	Ross 708	44	2.739
		https://aviagen.com/na/brands/ross/products/ross-708	chicken	Ross 708	45	2.821
		https://aviagen.com/na/brands/ross/products/ross-708	chicken	Ross 708	46	2.903
		https://aviagen.com/na/brands/ross/products/ross-708	chicken	Ross 708	47	2.984
		https://aviagen.com/na/brands/ross/products/ross-708	chicken	Ross 708	48	3.064
		https://aviagen.com/na/brands/ross/products/ross-708	chicken	Ross 708	49	3.143
		https://aviagen.com/na/brands/ross/products/ross-708	chicken	Ross 708	50	3.222
		https://aviagen.com/na/brands/ross/products/ross-708	chicken	Ross 708	51	3.3
		https://aviagen.com/na/brands/ross/products/ross-708	chicken	Ross 708	52	3.376
		https://aviagen.com/na/brands/ross/products/ross-708	chicken	Ross 708	53	3.452
		https://aviagen.com/na/brands/ross/products/ross-708	chicken	Ross 708	54	3.527
		https://aviagen.com/na/brands/ross/products/ross-708	chicken	Ross 708	55	3.601
		https://aviagen.com/na/brands/ross/products/ross-708	chicken	Ross 708	56	3.674
		https://aviagen.com/na/brands/ross/products/ross-708	chicken	Ross 708	57	3.746
		https://aviagen.com/na/brands/ross/products/ross-708	chicken	Ross 708	58	3.816
		https://aviagen.com/na/brands/ross/products/ross-708	chicken	Ross 708	59	3.886
		https://aviagen.com/na/brands/ross/products/ross-708	chicken	Ross 708	60	3.954
		https://aviagen.com/na/brands/ross/products/ross-708	chicken	Ross 708	61	4.022
		https://aviagen.com/na/brands/ross/products/ross-708	chicken	Ross 708	62	4.088
		https://aviagen.com/na/brands/ross/products/ross-708	chicken	Ross 708	63	4.153
		https://aviagen.com/na/brands/ross/products/ross-708	chicken	Ross 708	64	4.217
		https://aviagen.com/na/brands/ross/products/ross-708	chicken	Ross 708	65	4.28
		https://aviagen.com/na/brands/ross/products/ross-708	chicken	Ross 708	66	4.342
		https://aviagen.com/na/brands/ross/products/ross-708	chicken	Ross 708	67	4.402
		https://aviagen.com/na/brands/ross/products/ross-708	chicken	Ross 708	68	4.461
		https://aviagen.com/na/brands/ross/products/ross-708	chicken	Ross 708	69	4.52
		https://aviagen.com/na/brands/ross/products/ross-708	chicken	Ross 708	70	4.576
		https://aviagen.com/na/brands/rowan-range/products/ranger-premium	chicken	Ranger Premium	0	0.037
		https://aviagen.com/na/brands/rowan-range/products/ranger-premium	chicken	Ranger Premium	1	0.05
		https://aviagen.com/na/brands/rowan-range/products/ranger-premium	chicken	Ranger Premium	2	0.063
		https://aviagen.com/na/brands/rowan-range/products/ranger-premium	chicken	Ranger Premium	3	0.077
		https://aviagen.com/na/brands/rowan-range/products/ranger-premium	chicken	Ranger Premium	4	0.093
		https://aviagen.com/na/brands/rowan-range/products/ranger-premium	chicken	Ranger Premium	5	0.111
		https://aviagen.com/na/brands/rowan-range/products/ranger-premium	chicken	Ranger Premium	6	0.131
		https://aviagen.com/na/brands/rowan-range/products/ranger-premium	chicken	Ranger Premium	7	0.152
		https://aviagen.com/na/brands/rowan-range/products/ranger-premium	chicken	Ranger Premium	8	0.176
		https://aviagen.com/na/brands/rowan-range/products/ranger-premium	chicken	Ranger Premium	9	0.201
		https://aviagen.com/na/brands/rowan-range/products/ranger-premium	chicken	Ranger Premium	10	0.228
		https://aviagen.com/na/brands/rowan-range/products/ranger-premium	chicken	Ranger Premium	11	0.258
		https://aviagen.com/na/brands/rowan-range/products/ranger-premium	chicken	Ranger Premium	12	0.289
		https://aviagen.com/na/brands/rowan-range/products/ranger-premium	chicken	Ranger Premium	13	0.322
		https://aviagen.com/na/brands/rowan-range/products/ranger-premium	chicken	Ranger Premium	14	0.357
		https://aviagen.com/na/brands/rowan-range/products/ranger-premium	chicken	Ranger Premium	15	0.394
		https://aviagen.com/na/brands/rowan-range/products/ranger-premium	chicken	Ranger Premium	16	0.433
		https://aviagen.com/na/brands/rowan-range/products/ranger-premium	chicken	Ranger Premium	17	0.474
		https://aviagen.com/na/brands/rowan-range/products/ranger-premium	chicken	Ranger Premium	18	0.516
		https://aviagen.com/na/brands/rowan-range/products/ranger-premium	chicken	Ranger Premium	19	0.56
		https://aviagen.com/na/brands/rowan-range/products/ranger-premium	chicken	Ranger Premium	20	0.605
		https://aviagen.com/na/brands/rowan-range/products/ranger-premium	chicken	Ranger Premium	21	0.652
		https://aviagen.com/na/brands/rowan-range/products/ranger-premium	chicken	Ranger Premium	22	0.701
		https://aviagen.com/na/brands/rowan-range/products/ranger-premium	chicken	Ranger Premium	23	0.75
		https://aviagen.com/na/brands/rowan-range/products/ranger-premium	chicken	Ranger Premium	24	0.801
		https://aviagen.com/na/brands/rowan-range/products/ranger-premium	chicken	Ranger Premium	25	0.853
		https://aviagen.com/na/brands/rowan-range/products/ranger-premium	chicken	Ranger Premium	26	0.906
		https://aviagen.com/na/brands/rowan-range/products/ranger-premium	chicken	Ranger Premium	27	0.96
		https://aviagen.com/na/brands/rowan-range/products/ranger-premium	chicken	Ranger Premium	28	1.014
		https://aviagen.com/na/brands/rowan-range/products/ranger-premium	chicken	Ranger Premium	29	1.07
		https://aviagen.com/na/brands/rowan-range/products/ranger-premium	chicken	Ranger Premium	30	1.126
		https://aviagen.com/na/brands/rowan-range/products/ranger-premium	chicken	Ranger Premium	31	1.182
		https://aviagen.com/na/brands/rowan-range/products/ranger-premium	chicken	Ranger Premium	32	1.239
		https://aviagen.com/na/brands/rowan-range/products/ranger-premium	chicken	Ranger Premium	33	1.296
		https://aviagen.com/na/brands/rowan-range/products/ranger-premium	chicken	Ranger Premium	34	1.354
		https://aviagen.com/na/brands/rowan-range/products/ranger-premium	chicken	Ranger Premium	35	1.412
		https://aviagen.com/na/brands/rowan-range/products/ranger-premium	chicken	Ranger Premium	36	1.469
		https://aviagen.com/na/brands/rowan-range/products/ranger-premium	chicken	Ranger Premium	37	1.527
		https://aviagen.com/na/brands/rowan-range/products/ranger-premium	chicken	Ranger Premium	38	1.585
		https://aviagen.com/na/brands/rowan-range/products/ranger-premium	chicken	Ranger Premium	39	1.643
		https://aviagen.com/na/brands/rowan-range/products/ranger-premium	chicken	Ranger Premium	40	1.7
		https://aviagen.com/na/brands/rowan-range/products/ranger-premium	chicken	Ranger Premium	41	1.757
		https://aviagen.com/na/brands/rowan-range/products/ranger-premium	chicken	Ranger Premium	42	1.814
		https://aviagen.com/na/brands/rowan-range/products/ranger-premium	chicken	Ranger Premium	43	1.87
		https://aviagen.com/na/brands/rowan-range/products/ranger-premium	chicken	Ranger Premium	44	1.926
		https://aviagen.com/na/brands/rowan-range/products/ranger-premium	chicken	Ranger Premium	45	1.982
		https://aviagen.com/na/brands/rowan-range/products/ranger-premium	chicken	Ranger Premium	46	2.037
		https://aviagen.com/na/brands/rowan-range/products/ranger-premium	chicken	Ranger Premium	47	2.091
		https://aviagen.com/na/brands/rowan-range/products/ranger-premium	chicken	Ranger Premium	48	2.145
		https://aviagen.com/na/brands/rowan-range/products/ranger-premium	chicken	Ranger Premium	49	2.198
		https://aviagen.com/na/brands/rowan-range/products/ranger-premium	chicken	Ranger Premium	50	2.251
		https://aviagen.com/na/brands/rowan-range/products/ranger-premium	chicken	Ranger Premium	51	2.302
		https://aviagen.com/na/brands/rowan-range/products/ranger-premium	chicken	Ranger Premium	52	2.353
		https://aviagen.com/na/brands/rowan-range/products/ranger-premium	chicken	Ranger Premium	53	2.404
		https://aviagen.com/na/brands/rowan-range/products/ranger-premium	chicken	Ranger Premium	54	2.453
		https://aviagen.com/na/brands/rowan-range/products/ranger-premium	chicken	Ranger Premium	55	2.502
		https://aviagen.com/na/brands/rowan-range/products/ranger-premium	chicken	Ranger Premium	56	2.55
		https://aviagen.com/na/brands/rowan-range/products/ranger-premium	chicken	Ranger Premium	57	2.597
		https://aviagen.com/na/brands/rowan-range/products/ranger-premium	chicken	Ranger Premium	58	2.643
		https://aviagen.com/na/brands/rowan-range/products/ranger-premium	chicken	Ranger Premium	59	2.689
		https://aviagen.com/na/brands/rowan-range/products/ranger-premium	chicken	Ranger Premium	60	2.733
		https://aviagen.com/na/brands/rowan-range/products/ranger-premium	chicken	Ranger Premium	61	2.777
		https://aviagen.com/na/brands/rowan-range/products/ranger-premium	chicken	Ranger Premium	62	2.82
		https://aviagen.com/na/brands/rowan-range/products/ranger-premium	chicken	Ranger Premium	63	2.862
		https://aviagen.com/na/brands/rowan-range/products/ranger-premium	chicken	Ranger Premium	64	2.903
		https://aviagen.com/na/brands/rowan-range/products/ranger-premium	chicken	Ranger Premium	65	2.943
		https://aviagen.com/na/brands/rowan-range/products/ranger-premium	chicken	Ranger Premium	66	2.982
		https://aviagen.com/na/brands/rowan-range/products/ranger-premium	chicken	Ranger Premium	67	3.021
		https://aviagen.com/na/brands/rowan-range/products/ranger-premium	chicken	Ranger Premium	68	3.058
		https://aviagen.com/na/brands/rowan-range/products/ranger-premium	chicken	Ranger Premium	69	3.095
		https://aviagen.com/na/brands/rowan-range/products/ranger-premium	chicken	Ranger Premium	70	3.131
		https://en.aviagen.com/assets/Tech_Center/Rowan_Range/Rowan708-Broiler-PO-18-EN.pdf	chicken	Rowan 708	0	0.04
		https://en.aviagen.com/assets/Tech_Center/Rowan_Range/Rowan708-Broiler-PO-18-EN.pdf	chicken	Rowan 708	1	0.054
		https://en.aviagen.com/assets/Tech_Center/Rowan_Range/Rowan708-Broiler-PO-18-EN.pdf	chicken	Rowan 708	2	0.068
		https://en.aviagen.com/assets/Tech_Center/Rowan_Range/Rowan708-Broiler-PO-18-EN.pdf	chicken	Rowan 708	3	0.084
		https://en.aviagen.com/assets/Tech_Center/Rowan_Range/Rowan708-Broiler-PO-18-EN.pdf	chicken	Rowan 708	4	0.101
		https://en.aviagen.com/assets/Tech_Center/Rowan_Range/Rowan708-Broiler-PO-18-EN.pdf	chicken	Rowan 708	5	0.12
		https://en.aviagen.com/assets/Tech_Center/Rowan_Range/Rowan708-Broiler-PO-18-EN.pdf	chicken	Rowan 708	6	0.141
		https://en.aviagen.com/assets/Tech_Center/Rowan_Range/Rowan708-Broiler-PO-18-EN.pdf	chicken	Rowan 708	7	0.165
		https://en.aviagen.com/assets/Tech_Center/Rowan_Range/Rowan708-Broiler-PO-18-EN.pdf	chicken	Rowan 708	8	0.19
		https://en.aviagen.com/assets/Tech_Center/Rowan_Range/Rowan708-Broiler-PO-18-EN.pdf	chicken	Rowan 708	9	0.217
		https://en.aviagen.com/assets/Tech_Center/Rowan_Range/Rowan708-Broiler-PO-18-EN.pdf	chicken	Rowan 708	10	0.247
		https://en.aviagen.com/assets/Tech_Center/Rowan_Range/Rowan708-Broiler-PO-18-EN.pdf	chicken	Rowan 708	11	0.279
		https://en.aviagen.com/assets/Tech_Center/Rowan_Range/Rowan708-Broiler-PO-18-EN.pdf	chicken	Rowan 708	12	0.313
		https://en.aviagen.com/assets/Tech_Center/Rowan_Range/Rowan708-Broiler-PO-18-EN.pdf	chicken	Rowan 708	13	0.348
		https://en.aviagen.com/assets/Tech_Center/Rowan_Range/Rowan708-Broiler-PO-18-EN.pdf	chicken	Rowan 708	14	0.386
		https://en.aviagen.com/assets/Tech_Center/Rowan_Range/Rowan708-Broiler-PO-18-EN.pdf	chicken	Rowan 708	15	0.426
		https://en.aviagen.com/assets/Tech_Center/Rowan_Range/Rowan708-Broiler-PO-18-EN.pdf	chicken	Rowan 708	16	0.468
		https://en.aviagen.com/assets/Tech_Center/Rowan_Range/Rowan708-Broiler-PO-18-EN.pdf	chicken	Rowan 708	17	0.512
		https://en.aviagen.com/assets/Tech_Center/Rowan_Range/Rowan708-Broiler-PO-18-EN.pdf	chicken	Rowan 708	18	0.558
		https://en.aviagen.com/assets/Tech_Center/Rowan_Range/Rowan708-Broiler-PO-18-EN.pdf	chicken	Rowan 708	19	0.606
		https://en.aviagen.com/assets/Tech_Center/Rowan_Range/Rowan708-Broiler-PO-18-EN.pdf	chicken	Rowan 708	20	0.655
		https://en.aviagen.com/assets/Tech_Center/Rowan_Range/Rowan708-Broiler-PO-18-EN.pdf	chicken	Rowan 708	21	0.706
		https://en.aviagen.com/assets/Tech_Center/Rowan_Range/Rowan708-Broiler-PO-18-EN.pdf	chicken	Rowan 708	22	0.758
		https://en.aviagen.com/assets/Tech_Center/Rowan_Range/Rowan708-Broiler-PO-18-EN.pdf	chicken	Rowan 708	23	0.812
		https://en.aviagen.com/assets/Tech_Center/Rowan_Range/Rowan708-Broiler-PO-18-EN.pdf	chicken	Rowan 708	24	0.867
		https://en.aviagen.com/assets/Tech_Center/Rowan_Range/Rowan708-Broiler-PO-18-EN.pdf	chicken	Rowan 708	25	0.923
		https://en.aviagen.com/assets/Tech_Center/Rowan_Range/Rowan708-Broiler-PO-18-EN.pdf	chicken	Rowan 708	26	0.98
		https://en.aviagen.com/assets/Tech_Center/Rowan_Range/Rowan708-Broiler-PO-18-EN.pdf	chicken	Rowan 708	27	1.038
		https://en.aviagen.com/assets/Tech_Center/Rowan_Range/Rowan708-Broiler-PO-18-EN.pdf	chicken	Rowan 708	28	1.097
		https://en.aviagen.com/assets/Tech_Center/Rowan_Range/Rowan708-Broiler-PO-18-EN.pdf	chicken	Rowan 708	29	1.157
		https://en.aviagen.com/assets/Tech_Center/Rowan_Range/Rowan708-Broiler-PO-18-EN.pdf	chicken	Rowan 708	30	1.218
		https://en.aviagen.com/assets/Tech_Center/Rowan_Range/Rowan708-Broiler-PO-18-EN.pdf	chicken	Rowan 708	31	1.279
		https://en.aviagen.com/assets/Tech_Center/Rowan_Range/Rowan708-Broiler-PO-18-EN.pdf	chicken	Rowan 708	32	1.34
		https://en.aviagen.com/assets/Tech_Center/Rowan_Range/Rowan708-Broiler-PO-18-EN.pdf	chicken	Rowan 708	33	1.402
		https://en.aviagen.com/assets/Tech_Center/Rowan_Range/Rowan708-Broiler-PO-18-EN.pdf	chicken	Rowan 708	34	1.464
		https://en.aviagen.com/assets/Tech_Center/Rowan_Range/Rowan708-Broiler-PO-18-EN.pdf	chicken	Rowan 708	35	1.527
		https://en.aviagen.com/assets/Tech_Center/Rowan_Range/Rowan708-Broiler-PO-18-EN.pdf	chicken	Rowan 708	36	1.589
		https://en.aviagen.com/assets/Tech_Center/Rowan_Range/Rowan708-Broiler-PO-18-EN.pdf	chicken	Rowan 708	37	1.652
		https://en.aviagen.com/assets/Tech_Center/Rowan_Range/Rowan708-Broiler-PO-18-EN.pdf	chicken	Rowan 708	38	1.714
		https://en.aviagen.com/assets/Tech_Center/Rowan_Range/Rowan708-Broiler-PO-18-EN.pdf	chicken	Rowan 708	39	1.777
		https://en.aviagen.com/assets/Tech_Center/Rowan_Range/Rowan708-Broiler-PO-18-EN.pdf	chicken	Rowan 708	40	1.839
		https://en.aviagen.com/assets/Tech_Center/Rowan_Range/Rowan708-Broiler-PO-18-EN.pdf	chicken	Rowan 708	41	1.901
		https://en.aviagen.com/assets/Tech_Center/Rowan_Range/Rowan708-Broiler-PO-18-EN.pdf	chicken	Rowan 708	42	1.962
		https://en.aviagen.com/assets/Tech_Center/Rowan_Range/Rowan708-Broiler-PO-18-EN.pdf	chicken	Rowan 708	43	2.023
		https://en.aviagen.com/assets/Tech_Center/Rowan_Range/Rowan708-Broiler-PO-18-EN.pdf	chicken	Rowan 708	44	2.084
		https://en.aviagen.com/assets/Tech_Center/Rowan_Range/Rowan708-Broiler-PO-18-EN.pdf	chicken	Rowan 708	45	2.144
		https://en.aviagen.com/assets/Tech_Center/Rowan_Range/Rowan708-Broiler-PO-18-EN.pdf	chicken	Rowan 708	46	2.203
		https://en.aviagen.com/assets/Tech_Center/Rowan_Range/Rowan708-Broiler-PO-18-EN.pdf	chicken	Rowan 708	47	2.262
		https://en.aviagen.com/assets/Tech_Center/Rowan_Range/Rowan708-Broiler-PO-18-EN.pdf	chicken	Rowan 708	48	2.32
		https://en.aviagen.com/assets/Tech_Center/Rowan_Range/Rowan708-Broiler-PO-18-EN.pdf	chicken	Rowan 708	49	2.378
		https://en.aviagen.com/assets/Tech_Center/Rowan_Range/Rowan708-Broiler-PO-18-EN.pdf	chicken	Rowan 708	50	2.434
		https://en.aviagen.com/assets/Tech_Center/Rowan_Range/Rowan708-Broiler-PO-18-EN.pdf	chicken	Rowan 708	51	2.49
		https://en.aviagen.com/assets/Tech_Center/Rowan_Range/Rowan708-Broiler-PO-18-EN.pdf	chicken	Rowan 708	52	2.546
		https://en.aviagen.com/assets/Tech_Center/Rowan_Range/Rowan708-Broiler-PO-18-EN.pdf	chicken	Rowan 708	53	2.6
		https://en.aviagen.com/assets/Tech_Center/Rowan_Range/Rowan708-Broiler-PO-18-EN.pdf	chicken	Rowan 708	54	2.654
		https://en.aviagen.com/assets/Tech_Center/Rowan_Range/Rowan708-Broiler-PO-18-EN.pdf	chicken	Rowan 708	55	2.706
		https://en.aviagen.com/assets/Tech_Center/Rowan_Range/Rowan708-Broiler-PO-18-EN.pdf	chicken	Rowan 708	56	2.758
		https://en.aviagen.com/assets/Tech_Center/Rowan_Range/Rowan708-Broiler-PO-18-EN.pdf	chicken	Rowan 708	57	2.809
		https://en.aviagen.com/assets/Tech_Center/Rowan_Range/Rowan708-Broiler-PO-18-EN.pdf	chicken	Rowan 708	58	2.859
		https://en.aviagen.com/assets/Tech_Center/Rowan_Range/Rowan708-Broiler-PO-18-EN.pdf	chicken	Rowan 708	59	2.908
		https://en.aviagen.com/assets/Tech_Center/Rowan_Range/Rowan708-Broiler-PO-18-EN.pdf	chicken	Rowan 708	60	2.956
		https://en.aviagen.com/assets/Tech_Center/Rowan_Range/Rowan708-Broiler-PO-18-EN.pdf	chicken	Rowan 708	61	3.003
		https://en.aviagen.com/assets/Tech_Center/Rowan_Range/Rowan708-Broiler-PO-18-EN.pdf	chicken	Rowan 708	62	3.05
		https://en.aviagen.com/assets/Tech_Center/Rowan_Range/Rowan708-Broiler-PO-18-EN.pdf	chicken	Rowan 708	63	3.095
		https://en.aviagen.com/assets/Tech_Center/Rowan_Range/Rowan708-Broiler-PO-18-EN.pdf	chicken	Rowan 708	64	3.14
		https://en.aviagen.com/assets/Tech_Center/Rowan_Range/Rowan708-Broiler-PO-18-EN.pdf	chicken	Rowan 708	65	3.183
		https://en.aviagen.com/assets/Tech_Center/Rowan_Range/Rowan708-Broiler-PO-18-EN.pdf	chicken	Rowan 708	66	3.226
		https://en.aviagen.com/assets/Tech_Center/Rowan_Range/Rowan708-Broiler-PO-18-EN.pdf	chicken	Rowan 708	67	3.267
		https://en.aviagen.com/assets/Tech_Center/Rowan_Range/Rowan708-Broiler-PO-18-EN.pdf	chicken	Rowan 708	68	3.308
		https://en.aviagen.com/assets/Tech_Center/Rowan_Range/Rowan708-Broiler-PO-18-EN.pdf	chicken	Rowan 708	69	3.348
		https://en.aviagen.com/assets/Tech_Center/Rowan_Range/Rowan708-Broiler-PO-18-EN.pdf	chicken	Rowan 708	70	3.387
		https://www.cobbgenetics.com/products/cobb-500	chicken	Cobb 500	0	0.042
		https://www.cobbgenetics.com/products/cobb-500	chicken	Cobb 500	1	0.054
		https://www.cobbgenetics.com/products/cobb-500	chicken	Cobb 500	2	0.07
		https://www.cobbgenetics.com/products/cobb-500	chicken	Cobb 500	3	0.088
		https://www.cobbgenetics.com/products/cobb-500	chicken	Cobb 500	4	0.11
		https://www.cobbgenetics.com/products/cobb-500	chicken	Cobb 500	5	0.135
		https://www.cobbgenetics.com/products/cobb-500	chicken	Cobb 500	6	0.165
		https://www.cobbgenetics.com/products/cobb-500	chicken	Cobb 500	7	0.199
		https://www.cobbgenetics.com/products/cobb-500	chicken	Cobb 500	8	0.236
		https://www.cobbgenetics.com/products/cobb-500	chicken	Cobb 500	9	0.276
		https://www.cobbgenetics.com/products/cobb-500	chicken	Cobb 500	10	0.32
		https://www.cobbgenetics.com/products/cobb-500	chicken	Cobb 500	11	0.369
		https://www.cobbgenetics.com/products/cobb-500	chicken	Cobb 500	12	0.421
		https://www.cobbgenetics.com/products/cobb-500	chicken	Cobb 500	13	0.478
		https://www.cobbgenetics.com/products/cobb-500	chicken	Cobb 500	14	0.537
		https://www.cobbgenetics.com/products/cobb-500	chicken	Cobb 500	15	0.601
		https://www.cobbgenetics.com/products/cobb-500	chicken	Cobb 500	16	0.667
		https://www.cobbgenetics.com/products/cobb-500	chicken	Cobb 500	17	0.737
		https://www.cobbgenetics.com/products/cobb-500	chicken	Cobb 500	18	0.81
		https://www.cobbgenetics.com/products/cobb-500	chicken	Cobb 500	19	0.885
		https://www.cobbgenetics.com/products/cobb-500	chicken	Cobb 500	20	0.963
		https://www.cobbgenetics.com/products/cobb-500	chicken	Cobb 500	21	1.043
		https://www.cobbgenetics.com/products/cobb-500	chicken	Cobb 500	22	1.126
		https://www.cobbgenetics.com/products/cobb-500	chicken	Cobb 500	23	1.21
		https://www.cobbgenetics.com/products/cobb-500	chicken	Cobb 500	24	1.297
		https://www.cobbgenetics.com/products/cobb-500	chicken	Cobb 500	25	1.386
		https://www.cobbgenetics.com/products/cobb-500	chicken	Cobb 500	26	1.477
		https://www.cobbgenetics.com/products/cobb-500	chicken	Cobb 500	27	1.569
		https://www.cobbgenetics.com/products/cobb-500	chicken	Cobb 500	28	1.662
		https://www.cobbgenetics.com/products/cobb-500	chicken	Cobb 500	29	1.757
		https://www.cobbgenetics.com/products/cobb-500	chicken	Cobb 500	30	1.853
		https://www.cobbgenetics.com/products/cobb-500	chicken	Cobb 500	31	1.951
		https://www.cobbgenetics.com/products/cobb-500	chicken	Cobb 500	32	2.049
		https://www.cobbgenetics.com/products/cobb-500	chicken	Cobb 500	33	2.148
		https://www.cobbgenetics.com/products/cobb-500	chicken	Cobb 500	34	2.248
		https://www.cobbgenetics.com/products/cobb-500	chicken	Cobb 500	35	2.348
		https://www.cobbgenetics.com/products/cobb-500	chicken	Cobb 500	36	2.448
		https://www.cobbgenetics.com/products/cobb-500	chicken	Cobb 500	37	2.549
		https://www.cobbgenetics.com/products/cobb-500	chicken	Cobb 500	38	2.65
		https://www.cobbgenetics.com/products/cobb-500	chicken	Cobb 500	39	2.751
		https://www.cobbgenetics.com/products/cobb-500	chicken	Cobb 500	40	2.852
		https://www.cobbgenetics.com/products/cobb-500	chicken	Cobb 500	41	2.952
		https://www.cobbgenetics.com/products/cobb-500	chicken	Cobb 500	42	3.052
		https://www.cobbgenetics.com/products/cobb-500	chicken	Cobb 500	43	3.151
		https://www.cobbgenetics.com/products/cobb-500	chicken	Cobb 500	44	3.25
		https://www.cobbgenetics.com/products/cobb-500	chicken	Cobb 500	45	3.348
		https://www.cobbgenetics.com/products/cobb-500	chicken	Cobb 500	46	3.445
		https://www.cobbgenetics.com/products/cobb-500	chicken	Cobb 500	47	3.54
		https://www.cobbgenetics.com/products/cobb-500	chicken	Cobb 500	48	3.636
		https://www.cobbgenetics.com/products/cobb-500	chicken	Cobb 500	49	3.728
		https://www.cobbgenetics.com/products/cobb-500	chicken	Cobb 500	50	3.819
		https://www.cobbgenetics.com/products/cobb-500	chicken	Cobb 500	51	3.909
		https://www.cobbgenetics.com/products/cobb-500	chicken	Cobb 500	52	3.997
		https://www.cobbgenetics.com/products/cobb-500	chicken	Cobb 500	53	4.083
		https://www.cobbgenetics.com/products/cobb-500	chicken	Cobb 500	54	4.167
		https://www.cobbgenetics.com/products/cobb-500	chicken	Cobb 500	55	4.249
		https://www.cobbgenetics.com/products/cobb-500	chicken	Cobb 500	56	4.329
		https://aviagen.com/eu/brands/arbor-acres/products/arbor-acres-plus	chicken	Arbor Acres Plus	0	0.044
		https://aviagen.com/eu/brands/arbor-acres/products/arbor-acres-plus	chicken	Arbor Acres Plus	1	0.062
		https://aviagen.com/eu/brands/arbor-acres/products/arbor-acres-plus	chicken	Arbor Acres Plus	2	0.08
		https://aviagen.com/eu/brands/arbor-acres/products/arbor-acres-plus	chicken	Arbor Acres Plus	3	0.1
		https://aviagen.com/eu/brands/arbor-acres/products/arbor-acres-plus	chicken	Arbor Acres Plus	4	0.123
		https://aviagen.com/eu/brands/arbor-acres/products/arbor-acres-plus	chicken	Arbor Acres Plus	5	0.149
		https://aviagen.com/eu/brands/arbor-acres/products/arbor-acres-plus	chicken	Arbor Acres Plus	6	0.178
		https://aviagen.com/eu/brands/arbor-acres/products/arbor-acres-plus	chicken	Arbor Acres Plus	7	0.21
		https://aviagen.com/eu/brands/arbor-acres/products/arbor-acres-plus	chicken	Arbor Acres Plus	8	0.244
		https://aviagen.com/eu/brands/arbor-acres/products/arbor-acres-plus	chicken	Arbor Acres Plus	9	0.282
		https://aviagen.com/eu/brands/arbor-acres/products/arbor-acres-plus	chicken	Arbor Acres Plus	10	0.323
		https://aviagen.com/eu/brands/arbor-acres/products/arbor-acres-plus	chicken	Arbor Acres Plus	11	0.367
		https://aviagen.com/eu/brands/arbor-acres/products/arbor-acres-plus	chicken	Arbor Acres Plus	12	0.415
		https://aviagen.com/eu/brands/arbor-acres/products/arbor-acres-plus	chicken	Arbor Acres Plus	13	0.465
		https://aviagen.com/eu/brands/arbor-acres/products/arbor-acres-plus	chicken	Arbor Acres Plus	14	0.519
		https://aviagen.com/eu/brands/arbor-acres/products/arbor-acres-plus	chicken	Arbor Acres Plus	15	0.575
		https://aviagen.com/eu/brands/arbor-acres/products/arbor-acres-plus	chicken	Arbor Acres Plus	16	0.634
		https://aviagen.com/eu/brands/arbor-acres/products/arbor-acres-plus	chicken	Arbor Acres Plus	17	0.697
		https://aviagen.com/eu/brands/arbor-acres/products/arbor-acres-plus	chicken	Arbor Acres Plus	18	0.762
		https://aviagen.com/eu/brands/arbor-acres/products/arbor-acres-plus	chicken	Arbor Acres Plus	19	0.829
		https://aviagen.com/eu/brands/arbor-acres/products/arbor-acres-plus	chicken	Arbor Acres Plus	20	0.899
		https://aviagen.com/eu/brands/arbor-acres/products/arbor-acres-plus	chicken	Arbor Acres Plus	21	0.972
		https://aviagen.com/eu/brands/arbor-acres/products/arbor-acres-plus	chicken	Arbor Acres Plus	22	1.046
		https://aviagen.com/eu/brands/arbor-acres/products/arbor-acres-plus	chicken	Arbor Acres Plus	23	1.123
		https://aviagen.com/eu/brands/arbor-acres/products/arbor-acres-plus	chicken	Arbor Acres Plus	24	1.201
		https://aviagen.com/eu/brands/arbor-acres/products/arbor-acres-plus	chicken	Arbor Acres Plus	25	1.281
		https://aviagen.com/eu/brands/arbor-acres/products/arbor-acres-plus	chicken	Arbor Acres Plus	26	1.363
		https://aviagen.com/eu/brands/arbor-acres/products/arbor-acres-plus	chicken	Arbor Acres Plus	27	1.446
		https://aviagen.com/eu/brands/arbor-acres/products/arbor-acres-plus	chicken	Arbor Acres Plus	28	1.53
		https://aviagen.com/eu/brands/arbor-acres/products/arbor-acres-plus	chicken	Arbor Acres Plus	29	1.616
		https://aviagen.com/eu/brands/arbor-acres/products/arbor-acres-plus	chicken	Arbor Acres Plus	30	1.702
		https://aviagen.com/eu/brands/arbor-acres/products/arbor-acres-plus	chicken	Arbor Acres Plus	31	1.789
		https://aviagen.com/eu/brands/arbor-acres/products/arbor-acres-plus	chicken	Arbor Acres Plus	32	1.877
		https://aviagen.com/eu/brands/arbor-acres/products/arbor-acres-plus	chicken	Arbor Acres Plus	33	1.965
		https://aviagen.com/eu/brands/arbor-acres/products/arbor-acres-plus	chicken	Arbor Acres Plus	34	2.053
		https://aviagen.com/eu/brands/arbor-acres/products/arbor-acres-plus	chicken	Arbor Acres Plus	35	2.142
		https://aviagen.com/eu/brands/arbor-acres/products/arbor-acres-plus	chicken	Arbor Acres Plus	36	2.231
		https://aviagen.com/eu/brands/arbor-acres/products/arbor-acres-plus	chicken	Arbor Acres Plus	37	2.319
		https://aviagen.com/eu/brands/arbor-acres/products/arbor-acres-plus	chicken	Arbor Acres Plus	38	2.408
		https://aviagen.com/eu/brands/arbor-acres/products/arbor-acres-plus	chicken	Arbor Acres Plus	39	2.496
		https://aviagen.com/eu/brands/arbor-acres/products/arbor-acres-plus	chicken	Arbor Acres Plus	40	2.584
		https://aviagen.com/eu/brands/arbor-acres/products/arbor-acres-plus	chicken	Arbor Acres Plus	41	2.671
		https://aviagen.com/eu/brands/arbor-acres/products/arbor-acres-plus	chicken	Arbor Acres Plus	42	2.758
		https://aviagen.com/eu/brands/arbor-acres/products/arbor-acres-plus	chicken	Arbor Acres Plus	43	2.844
		https://aviagen.com/eu/brands/arbor-acres/products/arbor-acres-plus	chicken	Arbor Acres Plus	44	2.929
		https://aviagen.com/eu/brands/arbor-acres/products/arbor-acres-plus	chicken	Arbor Acres Plus	45	3.013
		https://aviagen.com/eu/brands/arbor-acres/products/arbor-acres-plus	chicken	Arbor Acres Plus	46	3.097
		https://aviagen.com/eu/brands/arbor-acres/products/arbor-acres-plus	chicken	Arbor Acres Plus	47	3.18
		https://aviagen.com/eu/brands/arbor-acres/products/arbor-acres-plus	chicken	Arbor Acres Plus	48	3.261
		https://aviagen.com/eu/brands/arbor-acres/products/arbor-acres-plus	chicken	Arbor Acres Plus	49	3.342
		https://aviagen.com/eu/brands/arbor-acres/products/arbor-acres-plus	chicken	Arbor Acres Plus	50	3.421
		https://aviagen.com/eu/brands/arbor-acres/products/arbor-acres-plus	chicken	Arbor Acres Plus	51	3.499
		https://aviagen.com/eu/brands/arbor-acres/products/arbor-acres-plus	chicken	Arbor Acres Plus	52	3.576
		https://aviagen.com/eu/brands/arbor-acres/products/arbor-acres-plus	chicken	Arbor Acres Plus	53	3.652
		https://aviagen.com/eu/brands/arbor-acres/products/arbor-acres-plus	chicken	Arbor Acres Plus	54	3.727
		https://aviagen.com/eu/brands/arbor-acres/products/arbor-acres-plus	chicken	Arbor Acres Plus	55	3.8
		https://aviagen.com/eu/brands/arbor-acres/products/arbor-acres-plus	chicken	Arbor Acres Plus	56	3.872

## Sheet: sheep
Author	Title	DOI_or_Website	Species	Breed	Sex	Time_days	Mean_BW_kg
Keskin	Estimation of growth curve parameters in Konya Merino sheep	10.4314/sajas.v39i2.44390	Sheep	Konya Merino M	Male	1	5.4
Keskin	Estimation of growth curve parameters in Konya Merino sheep	10.4314/sajas.v39i2.44390	Sheep	Konya Merino M	Male	30.54	11.1
Keskin	Estimation of growth curve parameters in Konya Merino sheep	10.4314/sajas.v39i2.44390	Sheep	Konya Merino M	Male	60.4	17.3
Keskin	Estimation of growth curve parameters in Konya Merino sheep	10.4314/sajas.v39i2.44390	Sheep	Konya Merino M	Male	90.36	22.1
Keskin	Estimation of growth curve parameters in Konya Merino sheep	10.4314/sajas.v39i2.44390	Sheep	Konya Merino M	Male	120.96	26.8
Keskin	Estimation of growth curve parameters in Konya Merino sheep	10.4314/sajas.v39i2.44390	Sheep	Konya Merino M	Male	150.92	32.8
Keskin	Estimation of growth curve parameters in Konya Merino sheep	10.4314/sajas.v39i2.44390	Sheep	Konya Merino M	Male	180.57	35.8
Keskin	Estimation of growth curve parameters in Konya Merino sheep	10.4314/sajas.v39i2.44390	Sheep	Konya Merino M	Male	210.54	38.8
Keskin	Estimation of growth curve parameters in Konya Merino sheep	10.4314/sajas.v39i2.44390	Sheep	Konya Merino M	Male	240.39	41
Keskin	Estimation of growth curve parameters in Konya Merino sheep	10.4314/sajas.v39i2.44390	Sheep	Konya Merino M	Male	270.15	44.9
Keskin	Estimation of growth curve parameters in Konya Merino sheep	10.4314/sajas.v39i2.44390	Sheep	Konya Merino M	Male	300.11	48.5
Keskin	Estimation of growth curve parameters in Konya Merino sheep	10.4314/sajas.v39i2.44390	Sheep	Konya Merino M	Male	330.08	52.6
Keskin	Estimation of growth curve parameters in Konya Merino sheep	10.4314/sajas.v39i2.44390	Sheep	Konya Merino M	Male	360.67	56.7
Keskin	Estimation of growth curve parameters in Konya Merino sheep	10.4314/sajas.v39i2.44390	Sheep	Konya Merino M	Male	390.32	59.8
Keskin	Estimation of growth curve parameters in Konya Merino sheep	10.4314/sajas.v39i2.44390	Sheep	Konya Merino M	Male	420.28	61.9
Keskin	Estimation of growth curve parameters in Konya Merino sheep	10.4314/sajas.v39i2.44390	Sheep	Konya Merino M	Male	450.14	64.5
Keskin	Estimation of growth curve parameters in Konya Merino sheep	10.4314/sajas.v39i2.44390	Sheep	Konya Merino M	Male	480.11	65.7
Keskin	Estimation of growth curve parameters in Konya Merino sheep	10.4314/sajas.v39i2.44390	Sheep	Konya Merino F	Female	1	4.3
Keskin	Estimation of growth curve parameters in Konya Merino sheep	10.4314/sajas.v39i2.44390	Sheep	Konya Merino F	Female	30.54	9.6
Keskin	Estimation of growth curve parameters in Konya Merino sheep	10.4314/sajas.v39i2.44390	Sheep	Konya Merino F	Female	60.4	14.7
Keskin	Estimation of growth curve parameters in Konya Merino sheep	10.4314/sajas.v39i2.44390	Sheep	Konya Merino F	Female	90.36	19.1
Keskin	Estimation of growth curve parameters in Konya Merino sheep	10.4314/sajas.v39i2.44390	Sheep	Konya Merino F	Female	120.96	22.9
Keskin	Estimation of growth curve parameters in Konya Merino sheep	10.4314/sajas.v39i2.44390	Sheep	Konya Merino F	Female	150.92	28.3
Keskin	Estimation of growth curve parameters in Konya Merino sheep	10.4314/sajas.v39i2.44390	Sheep	Konya Merino F	Female	180.57	30.1
Keskin	Estimation of growth curve parameters in Konya Merino sheep	10.4314/sajas.v39i2.44390	Sheep	Konya Merino F	Female	210.54	32.9
Keskin	Estimation of growth curve parameters in Konya Merino sheep	10.4314/sajas.v39i2.44390	Sheep	Konya Merino F	Female	240.39	35.1
Keskin	Estimation of growth curve parameters in Konya Merino sheep	10.4314/sajas.v39i2.44390	Sheep	Konya Merino F	Female	270.15	37.5
Keskin	Estimation of growth curve parameters in Konya Merino sheep	10.4314/sajas.v39i2.44390	Sheep	Konya Merino F	Female	300.11	40.3
Keskin	Estimation of growth curve parameters in Konya Merino sheep	10.4314/sajas.v39i2.44390	Sheep	Konya Merino F	Female	330.08	43.4
Keskin	Estimation of growth curve parameters in Konya Merino sheep	10.4314/sajas.v39i2.44390	Sheep	Konya Merino F	Female	360.67	46
Keskin	Estimation of growth curve parameters in Konya Merino sheep	10.4314/sajas.v39i2.44390	Sheep	Konya Merino F	Female	390.32	48.1
Keskin	Estimation of growth curve parameters in Konya Merino sheep	10.4314/sajas.v39i2.44390	Sheep	Konya Merino F	Female	420.28	49.9
Keskin	Estimation of growth curve parameters in Konya Merino sheep	10.4314/sajas.v39i2.44390	Sheep	Konya Merino F	Female	450.14	50.8
Keskin	Estimation of growth curve parameters in Konya Merino sheep	10.4314/sajas.v39i2.44390	Sheep	Konya Merino F	Female	480.11	51.1
Molina	Random regression model of growth during the first three months of age in Spanish Merino sheep	10.2527/jas.2006-647	Sheep	Spanish Merino	Mixed	2.06	3.33
Molina	Random regression model of growth during the first three months of age in Spanish Merino sheep	10.2527/jas.2006-647	Sheep	Spanish Merino	Mixed	2.9	4.49
Molina	Random regression model of growth during the first three months of age in Spanish Merino sheep	10.2527/jas.2006-647	Sheep	Spanish Merino	Mixed	4.03	5.38
Molina	Random regression model of growth during the first three months of age in Spanish Merino sheep	10.2527/jas.2006-647	Sheep	Spanish Merino	Mixed	5.01	5.38
Molina	Random regression model of growth during the first three months of age in Spanish Merino sheep	10.2527/jas.2006-647	Sheep	Spanish Merino	Mixed	6.09	5.21
Molina	Random regression model of growth during the first three months of age in Spanish Merino sheep	10.2527/jas.2006-647	Sheep	Spanish Merino	Mixed	6.97	5.87
Molina	Random regression model of growth during the first three months of age in Spanish Merino sheep	10.2527/jas.2006-647	Sheep	Spanish Merino	Mixed	8.05	5.82
Molina	Random regression model of growth during the first three months of age in Spanish Merino sheep	10.2527/jas.2006-647	Sheep	Spanish Merino	Mixed	9.13	6.26
Molina	Random regression model of growth during the first three months of age in Spanish Merino sheep	10.2527/jas.2006-647	Sheep	Spanish Merino	Mixed	10.02	6.04
Molina	Random regression model of growth during the first three months of age in Spanish Merino sheep	10.2527/jas.2006-647	Sheep	Spanish Merino	Mixed	11.05	6.65
Molina	Random regression model of growth during the first three months of age in Spanish Merino sheep	10.2527/jas.2006-647	Sheep	Spanish Merino	Mixed	12.03	6.59
Molina	Random regression model of growth during the first three months of age in Spanish Merino sheep	10.2527/jas.2006-647	Sheep	Spanish Merino	Mixed	13.06	6.59
Molina	Random regression model of growth during the first three months of age in Spanish Merino sheep	10.2527/jas.2006-647	Sheep	Spanish Merino	Mixed	13.99	7.14
Molina	Random regression model of growth during the first three months of age in Spanish Merino sheep	10.2527/jas.2006-647	Sheep	Spanish Merino	Mixed	15.07	7.09
Molina	Random regression model of growth during the first three months of age in Spanish Merino sheep	10.2527/jas.2006-647	Sheep	Spanish Merino	Mixed	16.15	7.31
Molina	Random regression model of growth during the first three months of age in Spanish Merino sheep	10.2527/jas.2006-647	Sheep	Spanish Merino	Mixed	17.04	7.48
Molina	Random regression model of growth during the first three months of age in Spanish Merino sheep	10.2527/jas.2006-647	Sheep	Spanish Merino	Mixed	18.02	7.86
Molina	Random regression model of growth during the first three months of age in Spanish Merino sheep	10.2527/jas.2006-647	Sheep	Spanish Merino	Mixed	18.95	8.14
Molina	Random regression model of growth during the first three months of age in Spanish Merino sheep	10.2527/jas.2006-647	Sheep	Spanish Merino	Mixed	20.08	8.14
Molina	Random regression model of growth during the first three months of age in Spanish Merino sheep	10.2527/jas.2006-647	Sheep	Spanish Merino	Mixed	20.97	8.53
Molina	Random regression model of growth during the first three months of age in Spanish Merino sheep	10.2527/jas.2006-647	Sheep	Spanish Merino	Mixed	22.05	8.53
Molina	Random regression model of growth during the first three months of age in Spanish Merino sheep	10.2527/jas.2006-647	Sheep	Spanish Merino	Mixed	23.13	9.02
Molina	Random regression model of growth during the first three months of age in Spanish Merino sheep	10.2527/jas.2006-647	Sheep	Spanish Merino	Mixed	24.01	9.02
Molina	Random regression model of growth during the first three months of age in Spanish Merino sheep	10.2527/jas.2006-647	Sheep	Spanish Merino	Mixed	25.09	9.13
Molina	Random regression model of growth during the first three months of age in Spanish Merino sheep	10.2527/jas.2006-647	Sheep	Spanish Merino	Mixed	25.83	9.41
Molina	Random regression model of growth during the first three months of age in Spanish Merino sheep	10.2527/jas.2006-647	Sheep	Spanish Merino	Mixed	27.05	9.52
Molina	Random regression model of growth during the first three months of age in Spanish Merino sheep	10.2527/jas.2006-647	Sheep	Spanish Merino	Mixed	27.84	9.63
Molina	Random regression model of growth during the first three months of age in Spanish Merino sheep	10.2527/jas.2006-647	Sheep	Spanish Merino	Mixed	29.02	10.24
Molina	Random regression model of growth during the first three months of age in Spanish Merino sheep	10.2527/jas.2006-647	Sheep	Spanish Merino	Mixed	30.15	10.35
Molina	Random regression model of growth during the first three months of age in Spanish Merino sheep	10.2527/jas.2006-647	Sheep	Spanish Merino	Mixed	30.98	10.68
Molina	Random regression model of growth during the first three months of age in Spanish Merino sheep	10.2527/jas.2006-647	Sheep	Spanish Merino	Mixed	32.06	10.85
Molina	Random regression model of growth during the first three months of age in Spanish Merino sheep	10.2527/jas.2006-647	Sheep	Spanish Merino	Mixed	33.09	11.01
Molina	Random regression model of growth during the first three months of age in Spanish Merino sheep	10.2527/jas.2006-647	Sheep	Spanish Merino	Mixed	34.08	11.24
Molina	Random regression model of growth during the first three months of age in Spanish Merino sheep	10.2527/jas.2006-647	Sheep	Spanish Merino	Mixed	34.91	11.73
Molina	Random regression model of growth during the first three months of age in Spanish Merino sheep	10.2527/jas.2006-647	Sheep	Spanish Merino	Mixed	35.99	11.68
Molina	Random regression model of growth during the first three months of age in Spanish Merino sheep	10.2527/jas.2006-647	Sheep	Spanish Merino	Mixed	37.12	12.01
Molina	Random regression model of growth during the first three months of age in Spanish Merino sheep	10.2527/jas.2006-647	Sheep	Spanish Merino	Mixed	38.05	12.29
Molina	Random regression model of growth during the first three months of age in Spanish Merino sheep	10.2527/jas.2006-647	Sheep	Spanish Merino	Mixed	39.13	12.67
Molina	Random regression model of growth during the first three months of age in Spanish Merino sheep	10.2527/jas.2006-647	Sheep	Spanish Merino	Mixed	40.02	12.84
Molina	Random regression model of growth during the first three months of age in Spanish Merino sheep	10.2527/jas.2006-647	Sheep	Spanish Merino	Mixed	41.1	13.28
Molina	Random regression model of growth during the first three months of age in Spanish Merino sheep	10.2527/jas.2006-647	Sheep	Spanish Merino	Mixed	41.93	13.28
Molina	Random regression model of growth during the first three months of age in Spanish Merino sheep	10.2527/jas.2006-647	Sheep	Spanish Merino	Mixed	43.06	13.67
Molina	Random regression model of growth during the first three months of age in Spanish Merino sheep	10.2527/jas.2006-647	Sheep	Spanish Merino	Mixed	44.24	13.95
Molina	Random regression model of growth during the first three months of age in Spanish Merino sheep	10.2527/jas.2006-647	Sheep	Spanish Merino	Mixed	45.02	14.17
Molina	Random regression model of growth during the first three months of age in Spanish Merino sheep	10.2527/jas.2006-647	Sheep	Spanish Merino	Mixed	46.2	14.33
Molina	Random regression model of growth during the first three months of age in Spanish Merino sheep	10.2527/jas.2006-647	Sheep	Spanish Merino	Mixed	46.94	14.78
Molina	Random regression model of growth during the first three months of age in Spanish Merino sheep	10.2527/jas.2006-647	Sheep	Spanish Merino	Mixed	48.12	14.83
Molina	Random regression model of growth during the first three months of age in Spanish Merino sheep	10.2527/jas.2006-647	Sheep	Spanish Merino	Mixed	48.85	15.16
Molina	Random regression model of growth during the first three months of age in Spanish Merino sheep	10.2527/jas.2006-647	Sheep	Spanish Merino	Mixed	50.13	15.55
Molina	Random regression model of growth during the first three months of age in Spanish Merino sheep	10.2527/jas.2006-647	Sheep	Spanish Merino	Mixed	51.01	15.61
Molina	Random regression model of growth during the first three months of age in Spanish Merino sheep	10.2527/jas.2006-647	Sheep	Spanish Merino	Mixed	52	15.94
Molina	Random regression model of growth during the first three months of age in Spanish Merino sheep	10.2527/jas.2006-647	Sheep	Spanish Merino	Mixed	53.08	16.21
Molina	Random regression model of growth during the first three months of age in Spanish Merino sheep	10.2527/jas.2006-647	Sheep	Spanish Merino	Mixed	53.96	16.55
Molina	Random regression model of growth during the first three months of age in Spanish Merino sheep	10.2527/jas.2006-647	Sheep	Spanish Merino	Mixed	55.04	16.99
Molina	Random regression model of growth during the first three months of age in Spanish Merino sheep	10.2527/jas.2006-647	Sheep	Spanish Merino	Mixed	56.02	17.27
Molina	Random regression model of growth during the first three months of age in Spanish Merino sheep	10.2527/jas.2006-647	Sheep	Spanish Merino	Mixed	57.15	17.43
Molina	Random regression model of growth during the first three months of age in Spanish Merino sheep	10.2527/jas.2006-647	Sheep	Spanish Merino	Mixed	57.94	17.65
Molina	Random regression model of growth during the first three months of age in Spanish Merino sheep	10.2527/jas.2006-647	Sheep	Spanish Merino	Mixed	58.97	18.04
Molina	Random regression model of growth during the first three months of age in Spanish Merino sheep	10.2527/jas.2006-647	Sheep	Spanish Merino	Mixed	60.1	18.32
Molina	Random regression model of growth during the first three months of age in Spanish Merino sheep	10.2527/jas.2006-647	Sheep	Spanish Merino	Mixed	61.03	18.43
Molina	Random regression model of growth during the first three months of age in Spanish Merino sheep	10.2527/jas.2006-647	Sheep	Spanish Merino	Mixed	62.11	18.65
Molina	Random regression model of growth during the first three months of age in Spanish Merino sheep	10.2527/jas.2006-647	Sheep	Spanish Merino	Mixed	63.04	19.09
Molina	Random regression model of growth during the first three months of age in Spanish Merino sheep	10.2527/jas.2006-647	Sheep	Spanish Merino	Mixed	64.08	19.31
Molina	Random regression model of growth during the first three months of age in Spanish Merino sheep	10.2527/jas.2006-647	Sheep	Spanish Merino	Mixed	65.06	19.76
Molina	Random regression model of growth during the first three months of age in Spanish Merino sheep	10.2527/jas.2006-647	Sheep	Spanish Merino	Mixed	66.04	19.92
Molina	Random regression model of growth during the first three months of age in Spanish Merino sheep	10.2527/jas.2006-647	Sheep	Spanish Merino	Mixed	67.02	20.09
Molina	Random regression model of growth during the first three months of age in Spanish Merino sheep	10.2527/jas.2006-647	Sheep	Spanish Merino	Mixed	67.95	20.2
Molina	Random regression model of growth during the first three months of age in Spanish Merino sheep	10.2527/jas.2006-647	Sheep	Spanish Merino	Mixed	69.03	20.75
Molina	Random regression model of growth during the first three months of age in Spanish Merino sheep	10.2527/jas.2006-647	Sheep	Spanish Merino	Mixed	69.92	20.92
Molina	Random regression model of growth during the first three months of age in Spanish Merino sheep	10.2527/jas.2006-647	Sheep	Spanish Merino	Mixed	71.1	21.36
Molina	Random regression model of growth during the first three months of age in Spanish Merino sheep	10.2527/jas.2006-647	Sheep	Spanish Merino	Mixed	71.98	21.8
Molina	Random regression model of growth during the first three months of age in Spanish Merino sheep	10.2527/jas.2006-647	Sheep	Spanish Merino	Mixed	73.06	21.91
Molina	Random regression model of growth during the first three months of age in Spanish Merino sheep	10.2527/jas.2006-647	Sheep	Spanish Merino	Mixed	74.19	21.97
Molina	Random regression model of growth during the first three months of age in Spanish Merino sheep	10.2527/jas.2006-647	Sheep	Spanish Merino	Mixed	75.07	22.13
Molina	Random regression model of growth during the first three months of age in Spanish Merino sheep	10.2527/jas.2006-647	Sheep	Spanish Merino	Mixed	76.1	22.8
Molina	Random regression model of growth during the first three months of age in Spanish Merino sheep	10.2527/jas.2006-647	Sheep	Spanish Merino	Mixed	76.94	22.97
Molina	Random regression model of growth during the first three months of age in Spanish Merino sheep	10.2527/jas.2006-647	Sheep	Spanish Merino	Mixed	78.17	23.24
Molina	Random regression model of growth during the first three months of age in Spanish Merino sheep	10.2527/jas.2006-647	Sheep	Spanish Merino	Mixed	79.1	22.96
Molina	Random regression model of growth during the first three months of age in Spanish Merino sheep	10.2527/jas.2006-647	Sheep	Spanish Merino	Mixed	80.08	23.24
Molina	Random regression model of growth during the first three months of age in Spanish Merino sheep	10.2527/jas.2006-647	Sheep	Spanish Merino	Mixed	81.21	23.91
Molina	Random regression model of growth during the first three months of age in Spanish Merino sheep	10.2527/jas.2006-647	Sheep	Spanish Merino	Mixed	82.05	24.18
Molina	Random regression model of growth during the first three months of age in Spanish Merino sheep	10.2527/jas.2006-647	Sheep	Spanish Merino	Mixed	83.18	23.41
Molina	Random regression model of growth during the first three months of age in Spanish Merino sheep	10.2527/jas.2006-647	Sheep	Spanish Merino	Mixed	83.91	24.9
Molina	Random regression model of growth during the first three months of age in Spanish Merino sheep	10.2527/jas.2006-647	Sheep	Spanish Merino	Mixed	85.09	24.62
Molina	Random regression model of growth during the first three months of age in Spanish Merino sheep	10.2527/jas.2006-647	Sheep	Spanish Merino	Mixed	86.02	25.07
Molina	Random regression model of growth during the first three months of age in Spanish Merino sheep	10.2527/jas.2006-647	Sheep	Spanish Merino	Mixed	87	25.45
Molina	Random regression model of growth during the first three months of age in Spanish Merino sheep	10.2527/jas.2006-647	Sheep	Spanish Merino	Mixed	88.18	24.95
Molina	Random regression model of growth during the first three months of age in Spanish Merino sheep	10.2527/jas.2006-647	Sheep	Spanish Merino	Mixed	89.07	25.68
Molina	Random regression model of growth during the first three months of age in Spanish Merino sheep	10.2527/jas.2006-647	Sheep	Spanish Merino	Mixed	90.29	25.67
Molina	Random regression model of growth during the first three months of age in Spanish Merino sheep	10.2527/jas.2006-647	Sheep	Spanish Merino	Mixed	90.98	25.06
Molina	Random regression model of growth during the first three months of age in Spanish Merino sheep	10.2527/jas.2006-647	Sheep	Spanish Merino	Mixed	92.11	26.06
Makovicky	GROWTH CURVES IN LAMBS OF VARIOUS GENOTYPES CREATED ON THE BASIS OF IMPROVED VALACHIAN AND TSIGAI BREEDS	https://doi.org/10.11118/actaun201765010111	Sheep	Improved Valachian	Mixed	0	4.78
Makovicky	GROWTH CURVES IN LAMBS OF VARIOUS GENOTYPES CREATED ON THE BASIS OF IMPROVED VALACHIAN AND TSIGAI BREEDS	https://doi.org/10.11118/actaun201765010111	Sheep	Improved Valachian	Mixed	7	8.51
Makovicky	GROWTH CURVES IN LAMBS OF VARIOUS GENOTYPES CREATED ON THE BASIS OF IMPROVED VALACHIAN AND TSIGAI BREEDS	https://doi.org/10.11118/actaun201765010111	Sheep	Improved Valachian	Mixed	14	9.55
Makovicky	GROWTH CURVES IN LAMBS OF VARIOUS GENOTYPES CREATED ON THE BASIS OF IMPROVED VALACHIAN AND TSIGAI BREEDS	https://doi.org/10.11118/actaun201765010111	Sheep	Improved Valachian	Mixed	21	10.62
Makovicky	GROWTH CURVES IN LAMBS OF VARIOUS GENOTYPES CREATED ON THE BASIS OF IMPROVED VALACHIAN AND TSIGAI BREEDS	https://doi.org/10.11118/actaun201765010111	Sheep	Improved Valachian	Mixed	28	11.85
Makovicky	GROWTH CURVES IN LAMBS OF VARIOUS GENOTYPES CREATED ON THE BASIS OF IMPROVED VALACHIAN AND TSIGAI BREEDS	https://doi.org/10.11118/actaun201765010111	Sheep	Improved Valachian	Mixed	35	14.06
Makovicky	GROWTH CURVES IN LAMBS OF VARIOUS GENOTYPES CREATED ON THE BASIS OF IMPROVED VALACHIAN AND TSIGAI BREEDS	https://doi.org/10.11118/actaun201765010111	Sheep	Improved Valachian	Mixed	42	15.73
Makovicky	GROWTH CURVES IN LAMBS OF VARIOUS GENOTYPES CREATED ON THE BASIS OF IMPROVED VALACHIAN AND TSIGAI BREEDS	https://doi.org/10.11118/actaun201765010111	Sheep	Improved Valachian	Mixed	49	16.76
Makovicky	GROWTH CURVES IN LAMBS OF VARIOUS GENOTYPES CREATED ON THE BASIS OF IMPROVED VALACHIAN AND TSIGAI BREEDS	https://doi.org/10.11118/actaun201765010111	Sheep	Improved Valachian	Mixed	56	19.88
Makovicky	GROWTH CURVES IN LAMBS OF VARIOUS GENOTYPES CREATED ON THE BASIS OF IMPROVED VALACHIAN AND TSIGAI BREEDS	https://doi.org/10.11118/actaun201765010111	Sheep	Improved Valachian	Mixed	63	22.37
Makovicky	GROWTH CURVES IN LAMBS OF VARIOUS GENOTYPES CREATED ON THE BASIS OF IMPROVED VALACHIAN AND TSIGAI BREEDS	https://doi.org/10.11118/actaun201765010111	Sheep	Lacaune	Mixed	0	4.18
Makovicky	GROWTH CURVES IN LAMBS OF VARIOUS GENOTYPES CREATED ON THE BASIS OF IMPROVED VALACHIAN AND TSIGAI BREEDS	https://doi.org/10.11118/actaun201765010111	Sheep	Lacaune	Mixed	7	8.05
Makovicky	GROWTH CURVES IN LAMBS OF VARIOUS GENOTYPES CREATED ON THE BASIS OF IMPROVED VALACHIAN AND TSIGAI BREEDS	https://doi.org/10.11118/actaun201765010111	Sheep	Lacaune	Mixed	14	10.03
Makovicky	GROWTH CURVES IN LAMBS OF VARIOUS GENOTYPES CREATED ON THE BASIS OF IMPROVED VALACHIAN AND TSIGAI BREEDS	https://doi.org/10.11118/actaun201765010111	Sheep	Lacaune	Mixed	21	10.81
Makovicky	GROWTH CURVES IN LAMBS OF VARIOUS GENOTYPES CREATED ON THE BASIS OF IMPROVED VALACHIAN AND TSIGAI BREEDS	https://doi.org/10.11118/actaun201765010111	Sheep	Lacaune	Mixed	28	12.13
Makovicky	GROWTH CURVES IN LAMBS OF VARIOUS GENOTYPES CREATED ON THE BASIS OF IMPROVED VALACHIAN AND TSIGAI BREEDS	https://doi.org/10.11118/actaun201765010111	Sheep	Lacaune	Mixed	35	15.59
Makovicky	GROWTH CURVES IN LAMBS OF VARIOUS GENOTYPES CREATED ON THE BASIS OF IMPROVED VALACHIAN AND TSIGAI BREEDS	https://doi.org/10.11118/actaun201765010111	Sheep	Lacaune	Mixed	42	16.78
Makovicky	GROWTH CURVES IN LAMBS OF VARIOUS GENOTYPES CREATED ON THE BASIS OF IMPROVED VALACHIAN AND TSIGAI BREEDS	https://doi.org/10.11118/actaun201765010111	Sheep	Lacaune	Mixed	49	18.68
Makovicky	GROWTH CURVES IN LAMBS OF VARIOUS GENOTYPES CREATED ON THE BASIS OF IMPROVED VALACHIAN AND TSIGAI BREEDS	https://doi.org/10.11118/actaun201765010111	Sheep	Lacaune	Mixed	56	21.02
Makovicky	GROWTH CURVES IN LAMBS OF VARIOUS GENOTYPES CREATED ON THE BASIS OF IMPROVED VALACHIAN AND TSIGAI BREEDS	https://doi.org/10.11118/actaun201765010111	Sheep	Lacaune	Mixed	63	21.8
Makovicky	GROWTH CURVES IN LAMBS OF VARIOUS GENOTYPES CREATED ON THE BASIS OF IMPROVED VALACHIAN AND TSIGAI BREEDS	https://doi.org/10.11118/actaun201765010111	Sheep	Tsigai	Mixed	0	4.91
Makovicky	GROWTH CURVES IN LAMBS OF VARIOUS GENOTYPES CREATED ON THE BASIS OF IMPROVED VALACHIAN AND TSIGAI BREEDS	https://doi.org/10.11118/actaun201765010111	Sheep	Tsigai	Mixed	7	6.59
Makovicky	GROWTH CURVES IN LAMBS OF VARIOUS GENOTYPES CREATED ON THE BASIS OF IMPROVED VALACHIAN AND TSIGAI BREEDS	https://doi.org/10.11118/actaun201765010111	Sheep	Tsigai	Mixed	14	7.84
Makovicky	GROWTH CURVES IN LAMBS OF VARIOUS GENOTYPES CREATED ON THE BASIS OF IMPROVED VALACHIAN AND TSIGAI BREEDS	https://doi.org/10.11118/actaun201765010111	Sheep	Tsigai	Mixed	21	9.88
Makovicky	GROWTH CURVES IN LAMBS OF VARIOUS GENOTYPES CREATED ON THE BASIS OF IMPROVED VALACHIAN AND TSIGAI BREEDS	https://doi.org/10.11118/actaun201765010111	Sheep	Tsigai	Mixed	28	11.61
Makovicky	GROWTH CURVES IN LAMBS OF VARIOUS GENOTYPES CREATED ON THE BASIS OF IMPROVED VALACHIAN AND TSIGAI BREEDS	https://doi.org/10.11118/actaun201765010111	Sheep	Tsigai	Mixed	35	13.63
Makovicky	GROWTH CURVES IN LAMBS OF VARIOUS GENOTYPES CREATED ON THE BASIS OF IMPROVED VALACHIAN AND TSIGAI BREEDS	https://doi.org/10.11118/actaun201765010111	Sheep	Tsigai	Mixed	42	15.11
Makovicky	GROWTH CURVES IN LAMBS OF VARIOUS GENOTYPES CREATED ON THE BASIS OF IMPROVED VALACHIAN AND TSIGAI BREEDS	https://doi.org/10.11118/actaun201765010111	Sheep	Tsigai	Mixed	49	16.28
Makovicky	GROWTH CURVES IN LAMBS OF VARIOUS GENOTYPES CREATED ON THE BASIS OF IMPROVED VALACHIAN AND TSIGAI BREEDS	https://doi.org/10.11118/actaun201765010111	Sheep	Tsigai	Mixed	56	18.29
Goliomytis	Growth curves for body weight and carcass components, and carcass composition of the Karagouniko sheep, from birth to 720 d of age	10.1016/j.smallrumres.2005.09.021	Sheep	Karagouniko M	Male	0	4.82
Goliomytis	Growth curves for body weight and carcass components, and carcass composition of the Karagouniko sheep, from birth to 720 d of age	10.1016/j.smallrumres.2005.09.021	Sheep	Karagouniko M	Male	45	18.05
Goliomytis	Growth curves for body weight and carcass components, and carcass composition of the Karagouniko sheep, from birth to 720 d of age	10.1016/j.smallrumres.2005.09.021	Sheep	Karagouniko M	Male	90	26.64
Goliomytis	Growth curves for body weight and carcass components, and carcass composition of the Karagouniko sheep, from birth to 720 d of age	10.1016/j.smallrumres.2005.09.021	Sheep	Karagouniko M	Male	135	31.54
Goliomytis	Growth curves for body weight and carcass components, and carcass composition of the Karagouniko sheep, from birth to 720 d of age	10.1016/j.smallrumres.2005.09.021	Sheep	Karagouniko M	Male	180	36.97
Goliomytis	Growth curves for body weight and carcass components, and carcass composition of the Karagouniko sheep, from birth to 720 d of age	10.1016/j.smallrumres.2005.09.021	Sheep	Karagouniko M	Male	225	43.98
Goliomytis	Growth curves for body weight and carcass components, and carcass composition of the Karagouniko sheep, from birth to 720 d of age	10.1016/j.smallrumres.2005.09.021	Sheep	Karagouniko M	Male	270	61.06
Goliomytis	Growth curves for body weight and carcass components, and carcass composition of the Karagouniko sheep, from birth to 720 d of age	10.1016/j.smallrumres.2005.09.021	Sheep	Karagouniko M	Male	315	57.81
Goliomytis	Growth curves for body weight and carcass components, and carcass composition of the Karagouniko sheep, from birth to 720 d of age	10.1016/j.smallrumres.2005.09.021	Sheep	Karagouniko M	Male	360	71.92
Goliomytis	Growth curves for body weight and carcass components, and carcass composition of the Karagouniko sheep, from birth to 720 d of age	10.1016/j.smallrumres.2005.09.021	Sheep	Karagouniko M	Male	405	71.92
Goliomytis	Growth curves for body weight and carcass components, and carcass composition of the Karagouniko sheep, from birth to 720 d of age	10.1016/j.smallrumres.2005.09.021	Sheep	Karagouniko M	Male	450	78.75
Goliomytis	Growth curves for body weight and carcass components, and carcass composition of the Karagouniko sheep, from birth to 720 d of age	10.1016/j.smallrumres.2005.09.021	Sheep	Karagouniko M	Male	495	89.17
Goliomytis	Growth curves for body weight and carcass components, and carcass composition of the Karagouniko sheep, from birth to 720 d of age	10.1016/j.smallrumres.2005.09.021	Sheep	Karagouniko F	Female	0	4.5
Goliomytis	Growth curves for body weight and carcass components, and carcass composition of the Karagouniko sheep, from birth to 720 d of age	10.1016/j.smallrumres.2005.09.021	Sheep	Karagouniko F	Female	45	12.3
Goliomytis	Growth curves for body weight and carcass components, and carcass composition of the Karagouniko sheep, from birth to 720 d of age	10.1016/j.smallrumres.2005.09.021	Sheep	Karagouniko F	Female	90	23.04
Goliomytis	Growth curves for body weight and carcass components, and carcass composition of the Karagouniko sheep, from birth to 720 d of age	10.1016/j.smallrumres.2005.09.021	Sheep	Karagouniko F	Female	135	22.83
Goliomytis	Growth curves for body weight and carcass components, and carcass composition of the Karagouniko sheep, from birth to 720 d of age	10.1016/j.smallrumres.2005.09.021	Sheep	Karagouniko F	Female	180	32.53
Goliomytis	Growth curves for body weight and carcass components, and carcass composition of the Karagouniko sheep, from birth to 720 d of age	10.1016/j.smallrumres.2005.09.021	Sheep	Karagouniko F	Female	225	38.01
Goliomytis	Growth curves for body weight and carcass components, and carcass composition of the Karagouniko sheep, from birth to 720 d of age	10.1016/j.smallrumres.2005.09.021	Sheep	Karagouniko F	Female	270	35.06
Goliomytis	Growth curves for body weight and carcass components, and carcass composition of the Karagouniko sheep, from birth to 720 d of age	10.1016/j.smallrumres.2005.09.021	Sheep	Karagouniko F	Female	315	47.35
Goliomytis	Growth curves for body weight and carcass components, and carcass composition of the Karagouniko sheep, from birth to 720 d of age	10.1016/j.smallrumres.2005.09.021	Sheep	Karagouniko F	Female	360	49.88
Goliomytis	Growth curves for body weight and carcass components, and carcass composition of the Karagouniko sheep, from birth to 720 d of age	10.1016/j.smallrumres.2005.09.021	Sheep	Karagouniko F	Female	405	59.65
Goliomytis	Growth curves for body weight and carcass components, and carcass composition of the Karagouniko sheep, from birth to 720 d of age	10.1016/j.smallrumres.2005.09.021	Sheep	Karagouniko F	Female	450	63.23
Goliomytis	Growth curves for body weight and carcass components, and carcass composition of the Karagouniko sheep, from birth to 720 d of age	10.1016/j.smallrumres.2005.09.021	Sheep	Karagouniko F	Female	495	71.31
Moreno	Attainment of Puberty in the European Mouflon (Ovis gmelini musimon) and the Domestic Manchega Ewe (Ovis aries)	10.1046/j.1439-0531.2000.00195.x	Sheep	Manchega	Female	0.07	4.2
Moreno	Attainment of Puberty in the European Mouflon (Ovis gmelini musimon) and the Domestic Manchega Ewe (Ovis aries)	10.1046/j.1439-0531.2000.00195.x	Sheep	Manchega	Female	7.34	5.4
Moreno	Attainment of Puberty in the European Mouflon (Ovis gmelini musimon) and the Domestic Manchega Ewe (Ovis aries)	10.1046/j.1439-0531.2000.00195.x	Sheep	Manchega	Female	14.28	7.2
Moreno	Attainment of Puberty in the European Mouflon (Ovis gmelini musimon) and the Domestic Manchega Ewe (Ovis aries)	10.1046/j.1439-0531.2000.00195.x	Sheep	Manchega	Female	21.41	9.6
Moreno	Attainment of Puberty in the European Mouflon (Ovis gmelini musimon) and the Domestic Manchega Ewe (Ovis aries)	10.1046/j.1439-0531.2000.00195.x	Sheep	Manchega	Female	28.35	11.4
Moreno	Attainment of Puberty in the European Mouflon (Ovis gmelini musimon) and the Domestic Manchega Ewe (Ovis aries)	10.1046/j.1439-0531.2000.00195.x	Sheep	Manchega	Female	35.31	13.8
Moreno	Attainment of Puberty in the European Mouflon (Ovis gmelini musimon) and the Domestic Manchega Ewe (Ovis aries)	10.1046/j.1439-0531.2000.00195.x	Sheep	Manchega	Female	42.41	15
Moreno	Attainment of Puberty in the European Mouflon (Ovis gmelini musimon) and the Domestic Manchega Ewe (Ovis aries)	10.1046/j.1439-0531.2000.00195.x	Sheep	Manchega	Female	49.53	17.4
Moreno	Attainment of Puberty in the European Mouflon (Ovis gmelini musimon) and the Domestic Manchega Ewe (Ovis aries)	10.1046/j.1439-0531.2000.00195.x	Sheep	Manchega	Female	56.01	20.4
Moreno	Attainment of Puberty in the European Mouflon (Ovis gmelini musimon) and the Domestic Manchega Ewe (Ovis aries)	10.1046/j.1439-0531.2000.00195.x	Sheep	Manchega	Female	63.11	21.6
Moreno	Attainment of Puberty in the European Mouflon (Ovis gmelini musimon) and the Domestic Manchega Ewe (Ovis aries)	10.1046/j.1439-0531.2000.00195.x	Sheep	Manchega	Female	69.96	27
Moreno	Attainment of Puberty in the European Mouflon (Ovis gmelini musimon) and the Domestic Manchega Ewe (Ovis aries)	10.1046/j.1439-0531.2000.00195.x	Sheep	Manchega	Female	77.22	27.6
Moreno	Attainment of Puberty in the European Mouflon (Ovis gmelini musimon) and the Domestic Manchega Ewe (Ovis aries)	10.1046/j.1439-0531.2000.00195.x	Sheep	Manchega	Female	84.18	30.6
Moreno	Attainment of Puberty in the European Mouflon (Ovis gmelini musimon) and the Domestic Manchega Ewe (Ovis aries)	10.1046/j.1439-0531.2000.00195.x	Sheep	Manchega	Female	91.1	30.6
Moreno	Attainment of Puberty in the European Mouflon (Ovis gmelini musimon) and the Domestic Manchega Ewe (Ovis aries)	10.1046/j.1439-0531.2000.00195.x	Sheep	Manchega	Female	98.36	31.8
Moreno	Attainment of Puberty in the European Mouflon (Ovis gmelini musimon) and the Domestic Manchega Ewe (Ovis aries)	10.1046/j.1439-0531.2000.00195.x	Sheep	Manchega	Female	105.3	32.4
Moreno	Attainment of Puberty in the European Mouflon (Ovis gmelini musimon) and the Domestic Manchega Ewe (Ovis aries)	10.1046/j.1439-0531.2000.00195.x	Sheep	Manchega	Female	112.58	34.8
Moreno	Attainment of Puberty in the European Mouflon (Ovis gmelini musimon) and the Domestic Manchega Ewe (Ovis aries)	10.1046/j.1439-0531.2000.00195.x	Sheep	Manchega	Female	119.36	36
Moreno	Attainment of Puberty in the European Mouflon (Ovis gmelini musimon) and the Domestic Manchega Ewe (Ovis aries)	10.1046/j.1439-0531.2000.00195.x	Sheep	Manchega	Female	126.6	35.4
Moreno	Attainment of Puberty in the European Mouflon (Ovis gmelini musimon) and the Domestic Manchega Ewe (Ovis aries)	10.1046/j.1439-0531.2000.00195.x	Sheep	Manchega	Female	133.52	36
Moreno	Attainment of Puberty in the European Mouflon (Ovis gmelini musimon) and the Domestic Manchega Ewe (Ovis aries)	10.1046/j.1439-0531.2000.00195.x	Sheep	Manchega	Female	140.66	39.6
Moreno	Attainment of Puberty in the European Mouflon (Ovis gmelini musimon) and the Domestic Manchega Ewe (Ovis aries)	10.1046/j.1439-0531.2000.00195.x	Sheep	Manchega	Female	147.91	39
Moreno	Attainment of Puberty in the European Mouflon (Ovis gmelini musimon) and the Domestic Manchega Ewe (Ovis aries)	10.1046/j.1439-0531.2000.00195.x	Sheep	Manchega	Female	154.65	38.4
Moreno	Attainment of Puberty in the European Mouflon (Ovis gmelini musimon) and the Domestic Manchega Ewe (Ovis aries)	10.1046/j.1439-0531.2000.00195.x	Sheep	Manchega	Female	161.89	37.8
Moreno	Attainment of Puberty in the European Mouflon (Ovis gmelini musimon) and the Domestic Manchega Ewe (Ovis aries)	10.1046/j.1439-0531.2000.00195.x	Sheep	Manchega	Female	168.98	38.4
Moreno	Attainment of Puberty in the European Mouflon (Ovis gmelini musimon) and the Domestic Manchega Ewe (Ovis aries)	10.1046/j.1439-0531.2000.00195.x	Sheep	Manchega	Female	175.76	39.6
Moreno	Attainment of Puberty in the European Mouflon (Ovis gmelini musimon) and the Domestic Manchega Ewe (Ovis aries)	10.1046/j.1439-0531.2000.00195.x	Sheep	Manchega	Female	182.83	39
Moreno	Attainment of Puberty in the European Mouflon (Ovis gmelini musimon) and the Domestic Manchega Ewe (Ovis aries)	10.1046/j.1439-0531.2000.00195.x	Sheep	Manchega	Female	190.07	38.4
Moreno	Attainment of Puberty in the European Mouflon (Ovis gmelini musimon) and the Domestic Manchega Ewe (Ovis aries)	10.1046/j.1439-0531.2000.00195.x	Sheep	Manchega	Female	197.03	40.8
Moreno	Attainment of Puberty in the European Mouflon (Ovis gmelini musimon) and the Domestic Manchega Ewe (Ovis aries)	10.1046/j.1439-0531.2000.00195.x	Sheep	Manchega	Female	204.12	41.4
Moreno	Attainment of Puberty in the European Mouflon (Ovis gmelini musimon) and the Domestic Manchega Ewe (Ovis aries)	10.1046/j.1439-0531.2000.00195.x	Sheep	Manchega	Female	211.04	41.4
Moreno	Attainment of Puberty in the European Mouflon (Ovis gmelini musimon) and the Domestic Manchega Ewe (Ovis aries)	10.1046/j.1439-0531.2000.00195.x	Sheep	Manchega	Female	218.13	42
Moreno	Attainment of Puberty in the European Mouflon (Ovis gmelini musimon) and the Domestic Manchega Ewe (Ovis aries)	10.1046/j.1439-0531.2000.00195.x	Sheep	Manchega	Female	225.22	42.6
Moreno	Attainment of Puberty in the European Mouflon (Ovis gmelini musimon) and the Domestic Manchega Ewe (Ovis aries)	10.1046/j.1439-0531.2000.00195.x	Sheep	Manchega	Female	232.31	42.6
Moreno	Attainment of Puberty in the European Mouflon (Ovis gmelini musimon) and the Domestic Manchega Ewe (Ovis aries)	10.1046/j.1439-0531.2000.00195.x	Sheep	Manchega	Female	239.28	45.6
Moreno	Attainment of Puberty in the European Mouflon (Ovis gmelini musimon) and the Domestic Manchega Ewe (Ovis aries)	10.1046/j.1439-0531.2000.00195.x	Sheep	Manchega	Female	252.77	44.4
Moreno	Attainment of Puberty in the European Mouflon (Ovis gmelini musimon) and the Domestic Manchega Ewe (Ovis aries)	10.1046/j.1439-0531.2000.00195.x	Sheep	Manchega	Female	266.94	44.4
Moreno	Attainment of Puberty in the European Mouflon (Ovis gmelini musimon) and the Domestic Manchega Ewe (Ovis aries)	10.1046/j.1439-0531.2000.00195.x	Sheep	Manchega	Female	281.47	46.8
Moreno	Attainment of Puberty in the European Mouflon (Ovis gmelini musimon) and the Domestic Manchega Ewe (Ovis aries)	10.1046/j.1439-0531.2000.00195.x	Sheep	Manchega	Female	290.58	49.2
Moreno	Attainment of Puberty in the European Mouflon (Ovis gmelini musimon) and the Domestic Manchega Ewe (Ovis aries)	10.1046/j.1439-0531.2000.00195.x	Sheep	Manchega	Female	296.84	49.8
Moreno	Attainment of Puberty in the European Mouflon (Ovis gmelini musimon) and the Domestic Manchega Ewe (Ovis aries)	10.1046/j.1439-0531.2000.00195.x	Sheep	Manchega	Female	310.21	51
Moreno	Attainment of Puberty in the European Mouflon (Ovis gmelini musimon) and the Domestic Manchega Ewe (Ovis aries)	10.1046/j.1439-0531.2000.00195.x	Sheep	Manchega	Female	324.05	51.6
Moreno	Attainment of Puberty in the European Mouflon (Ovis gmelini musimon) and the Domestic Manchega Ewe (Ovis aries)	10.1046/j.1439-0531.2000.00195.x	Sheep	Manchega	Female	337.92	53.4
Moreno	Attainment of Puberty in the European Mouflon (Ovis gmelini musimon) and the Domestic Manchega Ewe (Ovis aries)	10.1046/j.1439-0531.2000.00195.x	Sheep	Manchega	Female	360.02	54.6
Moreno	Attainment of Puberty in the European Mouflon (Ovis gmelini musimon) and the Domestic Manchega Ewe (Ovis aries)	10.1046/j.1439-0531.2000.00195.x	Sheep	Manchega	Female	373.09	58.2
